# Supplementary material for: Strengthening the Reporting of Observational Studies in Epidemiology – nutritional epidemiology (STROBE‐nut): An extension of the STROBE statement
Source: Nutr Bull. 2016 Aug 14;41(3):240–51. doi: 10.1111/nbu.12217 (PMC4988500; doi:10.1111/nbu.12217)
Supplement: Supplementary file 1 — Table S1. Responses received during the Delphi rounds. [file NBU-41-240-s001.xlsx]

## Sheet: Legend
		STrengthening the reporting of observational studies in epidemiology – Nutritional epidemiology (STROBE-nut): An extension of the STROBE statement
		Lachat et al. Nutrition Bulletin
		Table S1: Responses of the STROBE-nut Delphi round participants
		Legend
		This file contains the answers of the participants to the Delphi rounds that provided input to build the STROBE-nut reporting guidelines for Nutritional Epidemiology.
		All contributions were anonymised.
		Sheets
		Delphi round I answers
		Delphi round II answers
		Delphi round II comments to the items (open response)
		Delphi round III answers
		Final agreement rate

## Sheet: Delphi round I answers
	Delphi round I answers
	Respondents	Comments received during Delphi round I (open suggestions to items)
		Title and Abstract	Background-rational	Objectives	Methods	Study design	Setting	methods-Participants	Variables	Data sources-measurements	Bias	Study size	Quantitative variables	Statistical methods	results	results-Participants	Descriptive data	Outcome data	Main results	Other analysis	Key results	Limitations	Interpretations	Generalisability	Funding	Supplementary material	Others
	1	Indicate type of dietary instrument used in the abstract and potentially in the title.	Like STROBE	Like STROBE	Empty	Like STROBE	Describe the setting and relevant dates	Descibe study population, eligibility requirements, recruitment methods	Clearly define all variables used. Describe all data processing decisions.	Describe sources of data and details of methods of assessment. In particular, describe dietary assessment method.	Same as STROBE	Report study size	NA	Describe all methods, including tests used and p value if applicable.		Report numbers participating, relative to numbers eligible.	Give characteristics of study participants.	NA	Give results	If applicable, report other analyses, for example, sensitivity analyses.	Report results relative to study objectives	Discuss limitations of study, and if relevant, limitations of particular dietary assessment method used.	Same as STROBE	Same as STROBE	Same as STROBE	empty	empty
	2	1-Like STROBE; Indicate the dietary assessment tools used and for what purpose 2-Summary of what was done and data found	Like STROBE	Like STROBE	empty	Like STROBE	Like STROBE	Like STROBE	Like STROBE	Like STROBE; for diet specifically include data on dietary assessment tools used, source and version of tool if applicable, versions of food or nutrient databases used, number of items asked (if a frequency type questionnaire), number of administrations	Like STROBE	Like STROBE	Like STROBE	Like STROBE; additionally, for diet specifically include efforts made to correct for measurement error. If no correction, explain why.		Like STROBE	Like STROBE	Like STROBE	Like STROBE. For diet, report validation, measurement error correction, energy adjustment, transformations.	Like STROBE	Like STROBE; for validity/evaluation of dietary assessment tools, provide energy adjusted deattenuated correlation coefficients, attenuation coefficients or other measures of validity.	Like STROBE	Like STROBE; Include the likely effects of measurement error in dietary data and how this affects interpretation	Like STROBE	Like STROBE	Provide access/copies of dietary assessment tools if possible	empty
	3	1-If possible title should include the words ‘Food Intake(s)’ or if relevant the specific foods or groups of foods studied. 2-The abstract should include relevant sections from the methods and results ( paper specific)	Reference to papers reporting on studies of the foods or groups of foods under consideration ( and /or the nutrients they provide)in the current study	Empty	Empty	This should be explicit eg ‘randomised crossover trial’ or ‘observations on a convenience sample’	Should be included eg ‘the province of Otago New Zealand’ or ‘data collected in the homes of a nationally representative sample of adult New Zealanders’	These should be described explicitly eg’free living adults over 15 years of age’	Data can be grouped. Eg list the components considered to be part of a food group. Possible alternative names for foods should be provided eg zuchinni/courgettes The explicit derivation of categorical variables or any derived variables is essential.	Amounts should be expressed as ‘assessed’ or weight or volume. If ‘assessed’ then comparators need to be described eg reference to food models	Where applicable	Number of participants and duration of data collection	Method actually used. Reference to the Official or Standardised method used - if it WAS used!	These should be explicit,recognised and the probability of significance included		Number participating, response rate and reasons for non-response	As appropriate	Key data tabulated or configured to summarise	As above plus text summary	Reference to where theya re published or appendicised	Briefly summed up.	Noted in relation to applicability/generalisability of the findings	What do the data mean in the real world?	Yes or no – see limitations	All sources included	Provided for on-line access if the data add to the quality of the presentation	Include explanation of food sources of nutrients in the context of the study
	4	Aim, setting, population, study design, recruitment, period of data collection, subject characteristics, dietary assessment method, drop-out, dietary adherence (if intervention), assessment of misreporting, main results, influence of any misreporting on main outcomes, statistical methods	See Strobe, previous research/scientific background, hypothesis	See Strobe	empty	Study type and duration, recruitment method and period, inclusion/exclusion criteria, type of intervention (advice, foods provided, etc.), dietary composition (targeted)	Location, dates, follow-up	Population, subject characteristics related to research question/objectives (physical activity, use of drugs/supplements etc., socieconomical data, heredetary factors)	Assessment of total diet if possible, otherwise dietary variables relevant to outcome. See also Strobe.	Dietary assessment method, validation, food composition database used, energy conversion factors and definitions of nutrients, factors for nutrient losses and gains during preparation (y/n; references), portion sizes (and methods used to assess), use and content of dietary supplements. Anthropometry, biomarkers (nutrients, metabolic markers etc), physical activity	Describe coverage of food intake, food classification, any bias with respect to gaps in food composition data, e.g. adjustment for losses or gains during preparation, use of standard recipes, product information	Statistical power, reasoning	See Strobe.	Adjustment for any misreporting of dietary intake, e.g. sensitivity analyses, other adjustments for dietary variables (foods, food constituents/characteristics). See Strobe		Participation, drop-out/exclusions and characteristicts of participants and drop-outs/exclusions.	Food intake (food categories and included food items), energy and nutrient intake, reliability of reported dietary intake (energy, comparison with biomarkers), any difference between participants and drop-outs/exclusions.	Describe degree of misreporting (usually underreporting) of dietary (energy) intake. Relation with biomarkers of nutrient intake.	Influence of misreporting (usually underreporting) of dietary (energy) intake on outcomes.	See above. Realation of outcome with data on biomarkers of food/nutrient intake (if available)	See Strobe	Reliability of reported/assessed dietary intake (foods, energy and nutrients, other food constituents/characteristics), impact of misreporting of dietary intake, data on supplement use and content.	Impact of results depending on reliability of dietary intake	Relevance for various population groups with respect to e.g. general dietary habits, applied dietary intervention	Should be stated. See Strobe	Details on dietary assessment method, food composition database, assessment of supplement use and content	Declaration of interest
	5	Title: in general a specific title is preferable Abstract: target population, convenience/random* sampling, number of subjects, stratification, synthetic intake measurement (weighed, visual), used tools, explanatory variables observed on statistical units *This is particularly important because the probability measure can be used only when a random sample is selected	Motivations for the study and specific aspects of the food intake patterns that the Authors intend to examine in depth. Note. Food intake data are a complex object per se. These data can be used in several kind of analyses: food consumption patterns including consumers’ choice, dietary adequacy/security, intake exposure/safety, environmental impact, and so on. Therefore, the specific context requ…	Topics specifying whether the ultimate aim is measuring intake per se or it is part of another study (e.g. an epidemiological evaluation, case control study, clinical trial, experimental design, etc.) I would suggest to specify whether the study is part of a wider one or it is a standalone work	due to the complexity of the issue, some information. Like the food groups list, the procedures, etc. can be included in additional appendixes usually editors publish online	Period of the study The sampling representativeness (target population and its structure, particularly the geographical distribution) The sample unit selection: • stages (e.g. selecting regions, then municipalities, etc.); • stratification; • distribution by factors like rural/urban localities, etc. • method of random selection The recruitment approach that can either assure the random selection*…	The fieldworkers selection (if any) and the training they attended. The standardisation of interviewer is particularly important when the 24-h recall is adopted. The standardisation of operators is particularly important when anthropometric measurements are performed. Where the study is carried out: at home, at school, at workplace, etc. How the subjects are contacted (letter, telephone, web, com…	Target population Recruitment unit Unit of analysis Note. As examples, the recruitment unit could be the household and the unit of analysis the individual; in another case, the recruitment unit could be a school class and again the unit of analysis each student, etc.	Explanatory factors: any variable considered for breakdowns and/or identification of specific food intake patterns. Usually age, gender, height and weight (to calculate the body mass index (BMI) class) are the minimum set of variables. Note. The precision of recording (number of decimal digits) and calculation must be indicated for some variables like age, height, weight, and BMI) the score syste…	The use of validated survey form (food frequency questionnaire, guided 24-h recall, semi-structured food recording diary) and the unavoidable adaptations for national specificities must be reported In case of open-ended forms like 24-h recall 3/7-day food record diary, detailed instructions must be delivered to guide for codification of all variables, especially food description and coding. Photo…	Response rate and the calculation method (number of subjects contacted before a positive response) Percentage of rejected cases (e.g., due to misreporting) Estimating under/over-reporting	IN MY PERSONAL VIEW, THIS IS PART OF THE STUDY DESIGN	Target variables: food categories/groups/subgroups (specifying whether an international food classification system is adopted and which) Note. The food classification criterion is usually related to the kind of analysis. As an example, nutrient-oriented food grouping usually differ from that adopted for intake exposure depending on the type of substances carried on by foods. It must be specified.…	Statistical methods 12 Firstly, it must be stated whether a convenience or a random sampling strategy was used. Only when a random selection is performed can be measured by the probability. In all other cases, only descriptive statistics can be used When a probabilistic sample was selected a confirmatory analysis is possible using parametric models (regression, logistic, probit, loglinear, factor…	General remark. When a lot of data are presented sometimes figures highlight better the differences (bars, histograms, spider, etc.) or the composition (pie chart). To be carefully evaluated. Tables Mean ± standard deviation / standard error (according to which aspect do authors want to highlight “variability of the surveyed statistical character”/”precision of the estimate”) Median Relevant perc…	Distribution according to the relevant breakdowns Deviation from parameters of representativeness	Tables according to the relevant breakdowns Agreement with the introduction and the method sections to be checked	Depending on the kind of outcome. The kind of outcome must be described.	Random sample: Parameters of models used for confirmatory analysis, e.g., coefficients, odds ratio, probability Convenience sample: Exploratory analysis results	Validation, cross check with national/international similar/complementary/proxy data	Indicating why these are considered as key results (depending on the objective)	Detailed description	Cross check with national/international similar/complementary/proxy data Considering possible alternatives. Usually, it is impossible to survey all the possible associated variable The study could evidence the needs for further investigations.	This is related to the representativeness	Reporting the name of the sponsors	All information requiring a long description, like food group lists	Website publishing all relevant information, reports, manuals, survey forms, etc
	6	Indicate that food intake was assessed, age group (e.g. children, adults) of study population, country where the study was done	Explain the scientific background and rationale for assessing and reporting food intake data	State the aim or research question of the main study (if the reporting of food intake was a secondary objective) State the objective(s) of the reporting of food intake	empty	empty	Describe the context, location (where) Describe relevant dates (year) and time of year (season) when food intake data were collected (when)	Describe study population and inclusion/exclusion criteria (who) Selection process; if not randomly selected, if not randomly selected, explain the rationale behind the selection	empty	State from whom / where data were obtained (unit of assessment) Indicate if secondary data analysis was done Specify dietary assessment technique using standard or clearly defined terminology; describe development of assessment tool (where needed). (If possible, provide access to assessment tool) Describe method(s) of food intake quantification (portion size estimation aids) Define reference peri…	Empty	Describe the sampling design, recruitment protocol, response rate and final sample size	empty	Specify which statistical techniques were used Where relevant, provide formulae for calculations either in the text or as an addendum Check that the techniques used meet the study objectives		Report sample numbers at each stage of study and for each assessment (missing data / withdrawals / reasons for non-participation)	empty	Tabulate findings with very clear headings as to the nature of the content - if more than one dietary assessment methodology was used, clearly indicate the methodology - define what is meant by % consumers or per capita - define how foods were ranked (if done) - define foods grouped together - if not all foods are reported: define cut-off value for reporting foods - state denominator (for percent…	empty	empty	Summarize in relation to objectives	Specify potential bias, confounding or other shortcomings	Give a careful interpretation in terms of objectives, shortcomings, results from similar studies	Discuss external validity of study (representativeness / applicability to other people and settings)	Give sources of funding and the role of the funders for the present study. If applicable, also state funders of original work on which present publication is based.	empty	empty
	7	Title: Information on food intake only needed if food intake data is the primary outcome of the study. Abstract: the method of data collection (e.g. FFQ, 24hR, record, screener) should (briefly) be mentioned incl. number of replicates if applicable.	Only necessary if food intake data collection is of methodological interest.	Briefly specify the method used to collect food intake data.	Subheadings not appropriate for this type of paper. ‘Dietary assessment method’ or ‘food intake data collection’ could be a subheading.	Mention at what moment(s) what method is applied.	As usual: free-living, in schools etc.	Main characteristics: gender, age, education/SES, representative sample (method of recruitment).	Outcome variables of main interest?	Method (FFQ, 24hR, record, screener etc.), replicates, timing (day of the week, season, reference period), validated Y/N, if yes for what nutrients/foods, calculation of nutrients with which FCDB, how is dealt with portion sizes FFQ: no of items, (semi)quantitative?, developed for what purpose (which foods, nutrients), developed based on what intake data, frequency and amount questions (and answe…	Results of appropriate validation studies	Based on what assumptions has sample size been estimated?	?	How is dealt with normality of the data, are usual intakes estimated using a specific method? Was energy adjustment performed and using what method?		Gender, age, Education/SES, BMI, physical activity	Mean intakes of interest with SE or 95% CI	Differences or mean intakes or …?	empty	empty	empty	Misreporting cannot be excluded. How could that have affected the results?	Empty	Compare results with population survey results.	Mention sponsor.	Details can be given as needed. An example of the used questionnaire (translated?) could be useful in some cases. However a food list of the items and an example of the frequency and amount answering options can be described as well.	empty
	8	Report if the work is related to “food consumption”and/ or to “nutrient intake”	Previous studies performed in the same population, current information gaps	Clearly identify target population and target dietary indicators or overall food consumption	More items are needed: interviewers, quality check, assessment of under reporting	yes	yes	yes	yes	yes	This should go in the discussion	yes	Yes	yes		empty	empty	It is not clear what is meant here	empty	empty	yes	yes	yes	yes	yes	yes	empty
	9	empty	empty	As per STROBE, plus what specific component of the diet is being assessed eg nutrient/supplement/food/dietary pattern	empty	Calendar year that dietary intake data was collected	empty	empty	As per objectives: what specific component of the diet is beeing assessed eg nutrient/food/dietary pattern	• FFQ: number of items, timeframe, frequency response options, inclusion of portion size, summary of reliabilty and/or validity statistics and reference • Food record/recalls: number of days, incusion of weekend days, how portion size included eg estimated vs weighed, number of days actually completed eg 3 day food record but how many with only two or fewer days? • Recalls: how portion size estim…	• Assessment of underreporting/mis-reporting including • method used and reference, and whether subjects excluded on this basis, whether sensitivity analysis conducted or other approach used (eg stratification or multivariate adjustment)	empty	Units included for all food/nutrient intake variables (SI units)	• Method of energy adjustment and reference • Dietary patterns – there are a range of requirements here but have not included these, similarly for measures of diet quality		• Number excluded based on dietary data eg missing or incomplete data or due to data considered invalid (eg implausible intakes, consideration of misreporting) and criteria used to determine this	• Included subject characteristics and descriptive data such as age, sex, anthropometry, socioeconomic status, other health behaviours eg physical actvitiy and smoking behaviour • All potential confounders considered in the analysis should be reported as summary variables in the subject characteristics table	Are nutrient reported with/without supplement intake?	• Where quantiles of dietary intake are reported (eg quartiles, quintiles), then report the range of values for each so taht when top and bottom quantiles are compared, then absolute values are clear. • If p values for linear trends across quantiles are presented, then clearly report method used to calcuate these	Sensitivity analyses eg for energy adjustment, misreporting	empty	empty	Discuss potential imapct of measurement error, misreporting	empty	• Any funding that supported study • Any food products or supplements provided by companies/sponsors (eg in RCTS)	• Descriptions of any food groupings used in analysis (eg lists of food types covered, inclusions and exclusions) • Crude and energy adjusted results where relevant • FFQ measure	empty
	10	Type of exposure (nutrients, food groups etc), dietary assessment method	empty	Type of exposure ((nutrients, food groups etc)) clearly defined	Empty	Dietary assessment method, timeline Repeated assessment of diet during follow up	empty	Recruitment process, Participation rate, Criteria inclusion/exclusion, Follow-up, Loss to follow up	Detailed description of main exposure variables	Type of exposure (nutrients, food etc) reported in sufficient details), Detailed description of the dietary assessment tool (and reference to original papers), Food database reported	Validity of the assessment tool? Measurement error considered	Report power calculations	empty	Energy adjustment adequately done? Include relevant confounders Detected bias considered When multiple testing by chance findings shold be considered		Age, gender, education, BMI (weight, height)	The relevant exposure data Energy intake (Is energy intake at a credible level?)	empty	empty	empty	empty	Limitation by the dietary assessment method used preferable refering to validation/reproducibility studies, and general limitiation relevant according to the actual population (overwegiht, age, gender, education etc)	Challenges with the interpretation using actual knowlegde form validation, calibration/reproducibilty studies	Include attrition analysis	empty	empty	empty
	11	Where (which country), how many, whom (which group of people, subgroup, agegroup), what (the whole diet, or specific aspects eg. nutrient, mealtype og contamintants) and method used. In the abstract, main findings and conslusions is also obligatory, of course.	Short descripton of what other has found in the same field. Useful references to similar studies are allways nice.	Clear aim or aims.	Empty	I often find the methods sections lacking in detail. So here a thourogh description is needed. Use words like cross-sectional, survey, cohort, RCT, intervention.	Where did they do the dietary recall or record? Did they get help, or did they to all the recall/records by themselves. Where there any information given, orally or in writing.	Which questions were asked in the study group like age, gender, nationality, food preferences, allergies (table in results section). Why and how the participants were recruted. Incentives, Where they payed? Did they get feedback on their diet?	Which background variables were collected (only include those used in the paper). Hight and weight (self-reported or preferably meassured) is the absolut basic. Also years of education.	Food calculation systems, food composition table. Thorough description of dietary assessment method used. Weekdays covered, portion size estimation tools, number of categories in questionnaires, number of foods in foodlist.	Validation of methods are important in each group studied. And the more one can tell about the bias of both the method and the specific situation where the study is performed the better.	All invited, participation rate, also participation for each step/method if severeal involved. Description of why invited persons did not participate. Also, it would be nice to have a calculation of the power of the study outcome. Are many enough included in the study according to the aim. My impression is that sometimes, smal study sizes are used to more that it should be.	empty	empty		One table with all important data: age, gender, weight, height, background variables (eg. education, smoking, no of children – according to the study aim)	Nutrients, other bio-active substances, contaminants. I do like to also have the food intake well described, per food group and food items and not only the substances.	empty	empty	empty	empty	Participation rate, energy (under-)reporting, methodological weeknesses discoverd in validataion studies. Comparissons between different methods (if applicable	Interpretation in light of other similar or not so similar studies. Active use of results from other studies done in the same group of people, or in the same setting.	Description of how these results can be used. Is it only for the study population, or all inhabitants in the country, or only those with the same descriptions as the study group.	Grants, institutions, and above all if industry has provided funding.	Provide access to questionnairs, interview guides, extened tables for calculations mentioned in text.	empty
	12	Type of study and direction of association	Why the paper is written, avoid long litterture reviews	Clear hypothesis	Empty	Type of method, sampling and deviations from the original plan	Where and when	Number, age, gender, general population or selected sample	Variables used for adjustments must be explained	Dietary survey methods must be thoroughly descibed	Paticipation, drop out	?	? whats the difference between 7 and 11?	Necessary, but as short as possible		Short summary, see 6	Often too extensive	Important, often too short	Important	?	Short summary is often useful for the reader, if results are extensive and complex to comprehend	Short, often they follow a standard ritual that is useful for the PhD student during the examination	Important	Important	Short	Useful	empty
	13	Concisely set up the context of the research by using commonly applied terms that directly state the food intake methodology, as well as the population under investigation Provide a summary of the aim of the study, and define the methodology used, the dietary variables under investigation, and the main outcomes and conclusions	Indicate the hypothesis on which the research is based and provide a brief review of the key literature substantiating the purpose of the study	Clearly state the primary and any secondary objectives. Report briefly how the objectives would be achieved	Empty	Indicate the type of the study design	Provide details regarding the location, the methodology and time frame of the recruitment and data collection	Describe the sample size, characteristics and its eligibility criteria Provide information about the obtained ethical approval, and whether informed consent was acquired	Report all variables (qualitative/quantitative) under investigation	Describe measurements and data collection techniques If applicable, include information regarding the development and the validation procedures of the tool(s) used Provide information on the professional qualifications of the personnel involved in the data collection Report the name of the tool(s) and the mode of administration (CAPI, interviewer/self- administered) Clearly state any food classif…	Report any sources of bias	Describe sample size calculation	Please see above (item number 7: "Variables")	Provide a detailed description of the statistical test(s) used for the variable(s) assessed, as well as the statistical package used for the analysis Report all confounders included in the analysis and any post hoc measurements		Provide details about the response rate and dropout Provide information for non-participation and drop-out	Describe in detail the study sample characteristics (socio-demographic, clinical, anthropometric)	Summarize the main dietary outcomes	Present main findings followed by any subgroup analysis Point out significant differences observed among groups and/or different time points Present food intake results with commonly used terms (e.g. portion sizes to be accompanied by their corresponding grams)	Report any secondary analysis preformed	Provide a brief synopsis of key findings, with particular emphasis on how the findings add to the body of pertinent knowledge	Discuss the study's methodological limitations, and any methods used to minimize or compensate for those limitations	Critically evaluate and cautiously interpret the study's findings Explain the importance of the findings, into the context of the existing literature and the existing dietary recommendations Clearly state the overall conclusions	Discuss whether the results can be generalized to other populations	Clearly report any funding sources and whether the funders were involved into the conception and conduction of the study, as well as into the interpretation of the study results	Provide any novel or not widely used instrument(s) for data collection Provide additional tables and/or figures regarding the collected data (if appropriate)	Mention any crucial future research directions
	14																							empty	empty	empty	empty
	15	Kind of protocol (e.g. FFQ or 24HR), population and focus of on which results	if differences expected according to season or locations or week days, and how taken into account in study design. Why chosen this instrument and not another one	Specify. Were food intake estimations initial objective or only added on? Comment: often a questionnaire might have been developed for one reason and then used for another purpuse for which it is not 100% suitable.	empty	Period of year and locations covered; no of recalls per person, for FFQ the period covered; qualitative, semi-quantitative or quantitative; which week days covered for 24hr; how portions estimated; validation of portions aids and instruments; number of foods in questionnaire and number of foods reported; number of biodiverse foods (definition see http://www.fao.org/docrep/014/i1951e/i1951e.pdf) i…	Decribe if nationally representative, or local or subnational (specify which regions); in multi-national studies include same info for each country	Who (age, sex, ethnic, other, special groups); response rate; how contacted, volunteered or selected; sampling; representativeness;	empty	empty	empty	N total and per age, sex, ethnic, other, special groups	empty	Adjusted for what and how		empty	empty	Food intake weight as raw equivalent or as consumed? Or as purchased (can include as consumed). Tap water consumtion included? Report also bioviderse foods’ intake.				What difficulties were encountred? Same as in other studies? How do they bias the results? International comparison	For what the data can be used. Are results relevant for what?	empty	Source(s) of funding and amounts	empty	empty
	16	Indication that food intake (similar terms possible) was investigated (in title) Indication that food intake (similar terms possible) was investigated, dietary assessment method used (in keywords)	Brief description of scientific background, reasons for which food intake data are collected	Clear definition of the aims of the present contribution	empty	Describing of key elements of food consumption survey – dietary assessment method, number or replicates, study design approval: Endorsement of the ethical committee, endorsement of the privacy committee, informed consents of participants	Location where data were collected time: Year of survey, period of data collection (covering of seasons), covering of days during week	Definition of target population(-s), exclusion criteria Sampling: Sampling method and design (sampling frame, recruitment protocol) Sample size, construction of sample size	empty	Description of dietary assessment method used, number or replicates, way of administration of the interview (if applicable), background of interviewers (if applicable) Description of portion size estimation (amount of food consumed), description of portion size measurement tools Name and developer of dietary software used Description of non-dietary data collected (e.g. anthropometry, socio-demogr…	Description of efforts to address potential bias	Already mentioned in Participants/ sampling	Description of food list, data coding, description of grouping foods (if applicable) Definition of format of collected food intake data (as consumed, edible part of raw ingredients etc.) Reference to the food consumption database (FCT) if used Quality control of collected data through energy (EI/EE or EI/BMR), management of misreporters	Description of statistical technics used Indication of statistical characteristics used for description of food intake and rationale Indicating of weighting of data Name of statistical package used for analyzing of data Indication of statistical method used for estimating the usual intake distributions (if applicable		Real sample sizes, characterization of participants (e.g. socio-demographic, anthropometric) Response rate Characteristics of refusals (socio-demographic, reasons for non-participation) – if such information is allowed to collect	Results in tables with clear headings Mixed dishes should be in general disaggregated into ingredients If not all foods or food groups are reported definition of cut-off point for reporting foods should be mentioned The statistical characteristics used for food intake description should be appropriate related to objectives	See descriptive data, main objectives	Main findings should be described in text The findings reported should relate to defined objectives	Empty	Presentation of key results related to objectives	Limitations of presented survey and data collected should be described Confounders, potential bias should be mentioned	Interpretation in terms of objectives, comparing of results with similar studies, previous studies – description of trends (if applicable)	Evaluating of representativeness of data presented, applicability of results	Sources of funding should be described	empty	Possible conflicts of interest should be declared Brief statement of contribution of authors
	17	Full executive summary rather than abstract, able to stand alone as a separate document.	Any factors influencing choice of methods (history of previous work for example). Confirmation of ethical review and approval. Group/department commissioning the survey, team contracted to carry it out. If carried out by a consortium or partnership, roles and responsibilities of each partner organisation.	Intended uses for the data, especially if this has influenced the choice of methods.	empty	Sampling frame and selection method. Reason for choosing these if there are alternatives or the chosen method appears to introduce potential bias.	Geographic and demographic coverage	empty	empty	Full description of survey method t all stages where data is collected, indicating who in the survey team is responsible for collection at each stage (interviewer, nurse, dietitian etc). Include copies of all survey tools so all data collected is identified, even if not reported immediately.	Discussion of potential sources, methods used to minimise this, tracking/measuring bias during fieldwork and any measures adopted in response to this. A ‘quality control’ report covering, for example, training methods adopted to minimise inter- and intra- interviewer variation.	Intended and achieved sample size,	empty	All methods used, weighting and rationale for approach taken.		Response rate by period, and by stage of survey.	Socio-demographic characteristics, comparison with census or other data to demonstrate representivity of sample. Physical characteristics and definitions used. Non-food charactersitics (smoking, drinking behaviours, general health issues that may affect food choice).	empty	Food consumption by age and sex group, including male and female combined. Also by consumers-only and by whole survey population. Nutrient intake, including comparisons with dietary reference values and existing government advice/guidelines. For intake values, include mean, median, SD, 2.5%ile and 97.5%ile.	If possible, comparison with previous surveys, trend analysis.	Sections 18 and 20 are difficult. In general, the survey report should cover findings and record comparisons with international or national benchmarks (e.g. incidence of obesity, assessed by BMI; saturated fat intake compared to dietary reference values or consumption of fruit and vegetables against recommendations) making this a statistical report. Interpretation of the data to assess the overal…	Any factors affecting data quality such as quantification of bias in sampling, assessment of mis-reporting in dietary records.	Empty	Empty	Empty	Empty	Empty
	18	Title: “food intake” or similar focus to appear in the title; defined population (country, age group at a general level/ special sub-population e.g. vegetarians, fisher men etc.) if not a methodological study in question; if methodological issues in focus, then the methods in question should show up in the title; main setting may also be in the title, (e.g. cross-sectional/comparison/ validation/…	Past intake findings if relevant in brief; past methodology if relevant from the study point of view; novelty of the study in questions (no past experience, development of new methodology, new setting e.g. new comparisons, harmonisation etc.); existing guidances or other agreed methodological standards/ leading methods to be tested etc.	What is/are the question/s to be answered with this study?	empty	Type of study/survey (cross-sectional, trend analysis, methodological etc.); if experimental (parallel, cross-over design etc.)	National, international, multi-centre etc., household based sampling	Sampling design, sampling frame, population, sub-groups (age, sex, regional groups with special dietary patterns, special dietary restictions, e.g. vegetarians, special diets based on medical reasons, e.g. diabetics;	Dietary patterns: methodology to obtain the dietary patterns, features affecting the interpretation of the dietary pattern parameters (e.g. conditions used in a PCA) Food groups/foods/ingredients/RAGs: Definitions of the terms used; Food grouping system behind the food groups used, basis for disaggregation of food groups to basic foods/ingredients (e.g. recipe database); intake amounts reported a…	Details of the data collection methods used and their background (e.g. references to the published methods, validation studies etc.)	Sampling bias, participation bias/non-participation evaluation	Population, sample size, participation rate (details about, how the participation rate has been calculated)	See variables	Modelling the intake, energy adjustments if any, use of weighting factors		Participation rate ( a couple of methods depending on how eligible participants are defined)	Population groups and their background information	Intake information based on the variables relevant for the paper (see variables)	What are the main results from the point of view of the study questions (aim of the paper, if the study questions is divided to several papers)	empty	Summarising the main results from the point of view of the aims of the study	Limitations in databases (food consumption and composition information used), population representativeness, validity of methods used, problems during the data collection, limitations of statistical methods used (e.g. not fully appropriate data for the method used).	What does the outcome of the study tell about the phenomenon in focus when taking into account the limitations of the study/survey?	Reflecting the results obtained and the external validity of the study/method used, limitations in the population, other limitations of the study and how they affect the generalisability	Funding to be informed according to the rules of the journal	Additional or more detailed information background information on the data on which the intake calculations are based on, background information on the estimation methods/statistical analyses, on intakes, geographical differences of intakes, as appendix tables, figures, maps, statistical formulas, databases etc., which are not possible to be included in a condensed journal article, but would be h…	Ethical considerations, ethical approval granted by…and similar information (shuld be in the Methods section).
	19	Title should identify the paper/report as including intake data, and should specify any particular dietary components studied, and the population subgroup if relevant. Abstract should clearly summarise the objectives and give relevant methodological information (including study population, dietary assessment method, recording period, stats analysis). Main results & implications of findings should…	The rationale for the study should be carefully explained in the context of previous work/known evidence. This section must highlight the importance of the study.	Objectives must be clear and explicitly state the purpose of the study and the population included. The dietary components of interest should be included, along with all main outcomes studied. Each food/group/component should be clearly described, using standardised terminology if possible.	empty	Study design should include: type of study (e.g. cross-sect., cohort, intervention), duration and follow-up information. If reported information is a subset of a larger study this should be made clear. Reference other articles if previous reports have been published. Ethical procedures/approvals should be given. Detailed information about the dietary assessment methodology should be included: met…	Location of the study (country, region/city), where dietary assessment was undertaken (i.e. interview at institute/telephone or home recording).	Age, gender and other critical characteristics of the selected population (e.g. ethnicity, patient group), along with reason for selection. Give any inclusion/exclusion criteria for the study (particularly any diet-related exclusions, e.g. allergies) and also detail how and where participants were recruited	Explicitly list the potential variables that will need consideration. Clearly detail any adjustments that will be made for important variables (e.g. smoking, age, BMI, exercise) or indicate how potential confounders may be controlled. Also list all outcomes that will be analysed. If food groups were used, give details, and describe clearly using standardised terminology. State any classification …	For each measurement, give sufficient methodological detail for another to replicate the process. Indicate the number of repeated measurements and whether they were averaged, plus the precision (e.g. weighed to nearest 0.1kg). Be clear on the time points in the study at which each measurement was taken, and any special conditions that were necessary (e.g. fasting blood sample). If samples were co…	Authors should attempt to identify any potential sources of bias in the study design and fully explain any corrective measures. If appropriate, describe randomisation processes, blinding and other steps that can be taken to limit bias.	Number of participants (including number in each group or arm if an intervention). Indicate how study sample size was arrived at. Detail any other cohorts being undertaken in other countries/locations for multicentre studies.	scribe how quantitative variables were handled, including any grouping.	Detail the method selected for each different analysis – indicate why method was selected. Detail how outliers and missing values were dealt with. Detail all relevant data handling or transformation procedures, and the statistical software used. Detail how sample size was calculated.		Describe population fully based on the data collected in the study. Indicate drop-outs and clearly present details of final study number (could use a flow chart for more complex designs). Present population characteristics in a table (=descriptive data).	Clearly describe results of the study that cannot otherwise be presented. This may largely relate to study implementation (e.g. missing data, follow-up information).	Present primary outcomes clearly – use tables and graphs as appropriate, but do not repeat data in tables in the text.	Give adjusted and unadjusted data – must be clear which confounders have been included in each adjustment. Must give indication of precision or variation (CIs, SD, SE etc and be clear if data are mean/median etc). Detailed footnotes on each table are helpful so they can be referred to in isolation. If sub-groups or categories are used, be explicit about their definition	Sensitivity analysis or validation should be reported.	Discuss the key results (without repeating the results section). All of the outcomes and objectives given in the relevant sections should be mentioned.	Authors should attempt to identify all relevant limitations to the study. This should include study design, population, confounding variables, dietary assessment methodology. Are there any limitations in the application of the findings to a ‘normal’ population setting? What further work could be done to test these limitations? What could be done differently in the future?	If there were a number of outcomes measured, bring together the results to present an overall picture. Discuss in the context of other related studies (refer back to what is mentioned in the introduction). Does the study support previous findings or are results unexpected? What are the implications (below)?	Discuss the results in the wider context – are they applicable to ‘real’ situations, or were there limitations of the study that prevent application in a wider setting? Does the intake of the study population reflect the wider population? Refer to the identified limitations	A clear statement about funding, including the source. Did the funders play any role in the study design or implementation?	Provide any additional figures/tables that add further information but are not integral to the paper. Could provide protocols or further methodological details if there is a limitation on the main text or documents are unpublished.	Acknowledgements – intake studies often require additional staff/help that should be acknowledged
	20	Provide information about the dietary assessment method used ‐ Indicate the examined dietary exposure in the title and/or abstract	Explain why the specific dietary exposure(s) are of interest	Provide detailed objectives or a priori hypothesis of using the dietary exposure		empty	Provide dates and/or time frames/periods for collection of dietary data in relation to the ascertainment of outcomes, the collection of biological samples and other data	Describe participant characteristics that could affect the quality of dietary data (e.g. age, gender, clinical conditions, anthropometrics, education) Dietary exposure information (dietary intake) should be collected prior to case definition and/or diagnosis (e.g. nested case‐control study within a cohort).	Define type of dietary data (e.g. nutrients, energy, food components, food groups, or food patterns), irrespective whether they represent exposures, outcomes, predictors, potential confounders, or effect modifiers. Motivate and describe the selection of dietary variables that may be potential confounders, or effect modifiers. ‐ Define type of anthropometric data (e.g. height, weight, waist circum…	Dietary assessment Describe the specific dietary assessment method(s) in detail (e.g. food frequency questionnaires (FFQ), dietary records, 24‐hour recalls, dietary history); if more than one method was used – describe how they were combined Define what time period (s) the dietary data reflect (e.g. habitual intake of a certain period, or current intake) Describe how data were collected (e.g. sel…	Describe any efforts, in study design or analyses, to address potential sources of bias related to dietary assessment (e.g.recall bias, social desirability bias, change of dietary habits, estimation of dietary under‐reporting, special diets)	empty	Identify the units (e.g. frequency, gram, kilojoule or percentage of energy) Describe how nutrient/dietary variables were handled (e.g. nutrient density calculation, aggregation into food groups, construction of index) Describe and motivate categorization of the dietary exposure (e.g. into quintiles) and the choice of reference group	Describe how zero‐consumers of food items were handled Describe any transformation of data to normalize distributions Report if and how energy adjustment was performed (e.g. nutrient density, residual method, standard multivariate, partitioning)Describe how missing data was handled in FFQ - Describe if sensitivity analyses were performed in relation to adequateness of reported dietary intakes (e.…		Specify number of individuals excluded due to incomplete or unreliable dietary data	Describe characteristics according to the dietary exposure Provide information on dietary exposure (measures of central tendency and distribution)	empty	empty		empty	Describe main limitations and strengths in dietary assessment	Describe the results in relation to the complexity of dietary exposure Discuss the implications of the level of detail of dietary data	Discuss the generalisability (external validity) of the study results	Give the source of funding and the role of the funders for the present study and, if applicable, for the original study on which the present article is based
	21	As STROBE	As STROBE	As STROBE		As STROBE, though with extra emphasis on using the data for a purpose for which it was not initially intended. Many cohort studies might initially have gathered data with a particular nutrient or food exposure in mind for a particular outcome, but later on use if for other outcomes, for which the exposure measure might not be fully suitable or have some limitations (particularly food combinations…	As STROBE nut	As STROBE. If proxy measures for data collection are used, it needs to be made clear who are identified as the ‘participants’ (e.g. children vs. parents/teachers/carers).	Outcomes: as STOBE. Exposures: Specify for food group data whether these data were obtained from aggregated data or disaggregated data. Definitions of food groups studied should be briefly stated, more elaborate lists of foods included in each group can be included in a supplement (with particular attention to groups that might be differently classed across studies, e.g. potatoes). When total nut…	Exposures: The method of dietary assessment needs to be stated. If the method has been published before, it can be referenced. A brief description of questionnaires is however necessary, stating: whether it collected total diet or a specific nutrient/food/behaviour (screening tool); number of items on questionnaires, describing sections of the main exposure in more detail (e.g. FFQ-items related …	As STROBE	As STROBE	As STROBE	As STROBE. If a statistical method was applied to correct for within person variation, the choice of method should be stated. If energy adjustment is necessary, explain why (pathway) and choice of method. PCA/cluster analysis: describe the number of variables included and in which format, rotation method, and the criteria for		As STROBE	As STROBE. Consider whether absolute data from a FFQ is appropriate.	As STROBE	As STROBE	As STROBE		Discuss possibilty and consequences for results obtained if underreporting/undereating took place. Discuss results in light of relibility and relative validity measures.	As STROBE	As STROBE	As STROBE	Consider elaborate descriptions of the food groups used in analysis (and list contact details of researcher).	empty

## Sheet: Delphi round II answers
	Delphi round II answers
	STROBE-nut items				Answers from respondents																Agreement during Delphi round III
	Item	Item number	STROBE guidelines	Extension of STROBE for Nutrition Epidemiology (STROBE-nut)	Include Y/N #1	Include Y/N #2	Include Y/N #3	Include Y/N #4	Include Y/N #5	Include Y/N #6	Include Y/N #7	Include Y/N #8	Include Y/N #9	Include Y/N #10	Include Y/N #11	Include Y/N #12	Include Y/N #13	Include Y/N #14	Include Y/N #15	Include Y/N #16	# OF Y	# OF N	# OF MAYBE	#EMPTY
	Title and abstract	1	(a) Indicate the study’s design with a commonly used term in the title or the abstract	STROBE-nut 1 State the dietary intake assessment method used0 and exposure1 in the abstract and if relevant also in the title2	Y	Y	Y	Y	Y	Y	Y	Y	Y	Y	Y	Y	N to incl. number of replicates if applicable and yes to all other examples	Y	Y	Y	15	1
			(b) Provide in the abstract an informative and balanced summary of what was done and what was found
	Introduction
	Background rationale	2	Explain the scientific background and rationale for the investigation being reported”	STROBE-nut 2 Explain the related scientific background and rationale for assessing dietary intake data	Y	Not sure: can be very obvious	Y	N	Y	Y	N	Y	Y	Y	Y	Y	Y	Y	Y	Y	13	3
	Objectives	3	“State specific objectives, including any pre-specified hypotheses	STROBE-nut 3 Each dietary component of interest should be clearly described using standardized terminology if applicable	Y	Y	Y	Y	Y	Y	N	Y	N	Y	Y	N	Y	Y			11	3		2
	Methods													Y	Y
	Study design	4	Present key elements of study design early in the paper	-	Y								Y	Y	Y				Surely this one is key for nutritional epi studies? Why is this blank? Perhaps authors could refer to validation studies of tools etc or other key elements for primary nutritional epi studies, eg. how has diet been assessed?
	Settings	5	Describe the setting, locations, and relevant dates, including periods of recruitment, exposure, follow-up, and data collection	STROBE-nut 5 *Report any habit, clinical condition, physiological factor, or environmental conditions that might affect the subject's dietary intake or nutritional requirements	Y	Not sure if this is always applicable	Y	Y	Y	N	N	Y	Y	Y	Y	Y	Y	Y		Y	12	3		1
	Participants	6	“a) Cohort study—Give the eligibility criteria, and the sources and methods of selection of participants. Describe methods of follow-up	STROBE-nut 6.1 Report relevant inclusion and exclusion criteria regarding the dietary habits of the target population	Y	Y	Y	Y	Y	Y	N		Y	Y	Y	N	Y	Y		Y	12	2		2
			Case-control study—Give the eligibility criteria, and the sources and methods of case ascertainment and control selection. Give the rationale for the choice of cases and controls	STROBE-nut 6.2 Describe participant characteristics that could affect the accuracy of reporting3	Y	Y	Y	Y	Y	Y	Y	Y	Y	Y	Y	Y	Y	Y		Y	15			1
	Variables	7	Clearly define all outcomes, exposures, predictors, potential confounders, and effect modifiers. Give diagnostic criteria, if applicable	STROBE-nut 7.1 When food groups are used, give details and describe clearly using standardized terminology. State any classification system used	Y	Y	Y	Y	Y	Y	Change item 1-3 and insert a new item 5	Y	Y	Y	Y	N	Y	Y		Y	13	2		1
				STROBE-nut 7.2 Use the correct terminology and/or taxonomic description4 for the dietary variables under study if applicable	Y	Y	N Or could be merged with point 7.1	Y	Y	Y	Change item 1-3 and insert a new item 5	Y	Y	Y	Y	N	Y	Y		Y	12	3		1
				STROBE-nut7.3 When calculating dietary patterns, describe the methodology to obtain the dietary patterns and features affecting the interpretation of the dietary pattern parameters	Y	Y	Y	Y	Y	Y	Change item 1-3 and insert a new item 5	Y	Y	Y	Y	Y	Y	Y		Y	14	1		1
				STROBE-nut 7.4 Motivate the selection of dietary variables that may be potential confounders, or effect modifiers	Y	Y	N	Y	Y	Not sure what motivates means	Y	Y	Y	Y	Y	N	Y	Y		Y	12	3		1
	Data sources - measurements	8	For each variable of interest, give sources of data and details of methods of assessment (measurement).	STROBE-nut 8.1 Explain how/why the specific dietary intake assessment method(s) have been chosen, potentially among many others and *describe complementary methods used.	Y	Y for all with some comments	Y	Y	Y	Y	Y and N New items inserted and order changed	Y	Y	Y	Y	Y	Y	Y		Y	14		1	1
			Describe comparability of assessment methods if there is more than one group	STROBE-nut 8.2 *When using nutritional biomarkers, use the STROBE-ME in addition. Report whether the biomarkers used are recovery or concentration biomarkers.	Y	Y for all with some comments	Y	Y	Y	Y	Y and N New items inserted and order changed	Y	Y	Y	Y	Y	Y	Y		Y	14		1	1
				STROBE-nut 8.3 Describe the dietary intake assessment method(s) exhaustively5. Describe who reported the dietary intake data6 and the administration method used7. Report also on non-dietary information collected as part of the dietary assessment8	Y	Y for all with some comments	Y	Y	Y	8.3 seems redundant and if used should not include the idea of exhaustion. Interviewer training details may be beyond scope for most papers.	Y and N New items inserted and order changed	Y	Y	Y	Y	Y	Y	Y		Y	13	1	1	1
				STROBE-nut 8.4 Report on the setting of the dietary data collection; administration frequency & time between repeated assessments if applicable; period of the year being covered by dietary intake assessment & inclusion of week and/or weekend days and special days/diets9	Y	Y for all with some comments	Y	Y	Y	Y	Y and N New items inserted and order changed	Y	Y	Y	Y	Y	Y	Y		Y	14		1	1
				STROBE-nut 8.5 Describe10 and *motivate11 food composition data used if applicable	Y	Y for all with some comments	Y	Y	Y	Y	Y and N New items inserted and order changed	Y	Y	Y	Y	N	Y	Y		Y	13	1	1	1
				STROBE-nut 8.6 Describe the procedure to link food consumption and food composition data12	Y	Y for all with some comments	Y	Y	Y	Y	N	Y	Y	Y	Y	Y	Y	Y		Y	14	1		1
				STROBE-nut 8.7 Describe the dietary guidelines or recommendations if applicable13 and *the approach of evaluation against the dietary recommendations14	Y	Y for all with some comments	Y	Y	Y	Y	N	Y	Y	Y	Y	Y	Y	Y		Y	14	1		1
				STROBE-nut 8.8 Describe pre- or post harmonization/standardization procedures for dietary intake assessment if applicable15	Y	Y for all with some comments	Y	Y	Y	Y	N	Y	Y	Y	Y	Y	Y	Y		Y	14	1		1
				STROBE-nut 8.9 Describe training of interviewers or participants and the background of the interviewers16 when applicable. Describe quality control during data collection and management	Y	Y for all with some comments	Y	Y	Y	Y	Y and N New items inserted and order changed	Y	Y	Y	Y	Y	Y	Y		Y	14		1	1
	Bias	9	Describe any efforts to address potential sources of bias	STROBE-nut 9 *Report how bias due to within-person variability, social desirable answers, changes in dietary habits, misreporting17, data imputation from other food composition tables,* estimate errors in recipes or amounts18 was handled.	Y	Y	Y	Y	Y	Y	Y and N	Y	Y	Y	Y	Y	Y	Y			13		1	2
	Study Size	10	Explain how the study size was arrived at	STROBE-nut 10 Consider any expected exclusion based on dietary information during data collection or data entry19. * Consider power for all dietary outcomes reported, number of repeated measurements, and statistical modelling if applicable.	Y	Y Probably important for some exposures…	Y	Y	Y	Y	Y and N	Y	Y	Y	Y	Y	Y	Y			13		1	2
	Quantitative variables	11	Explain how quantitative variables were handled in the analyses. If applicable, describe which groupings were chosen, and why	STROBE-nut 11* Describe the retention, yield or conversion factors used	Y	Probably important for some exposures…	Y	Agree, but better suited with 8.5 or 8.6	Y	Y	Y and insert an new item	Y	Y	Y	Y	N	Y	Y			13			2
	Statistical methods	12	(a) Describe all statistical methods, including those used to control for confounding	STROBE-nut12.1 Describe complementary dietary intake assessment methods and how they are combined20 if applicable	Y	Y	N This is already mentioned in the point 8.1	Y	Y	Y	Y and N	Y	Y	Y	Y	Y	Y	Y			12	1	1	2
			(b) Describe any methods used to examine subgroups and interactions	STROBE-nut 12.2 Describe and justify the method for energy adjustments, modelling21 and use of weighing factors22 if applicable	Y	Y	Y	Y	Y	Y	Y and N	Y	Y	Y	Y	Y	Y	Y			13		1	2
			(c) Explain how missing data were addressed	STROBE-nut 12.3 Report corrections made based on results of a validity or calibration study	Y	Y	Y	12.3: move to 8 as in STROBE	Y	Y	Y and N	Y	Y	Y	Y	Y	Y	Y			12	1	1	2
			(d) Cohort study—If applicable, explain how loss to follow-up was addressed	STROBE-nut 12.4 Describe how non-consumers of food groups, supplements or dietary components were dealt with	Y	Y	Y	Y	Y	Y	Y and N	Y	Y	Y	Y	N	Y	Y			12	1	1	2
	*Validity/reliability of measurement and internal/ external validation			STROBE-nut 12.5 Report on the validity and reliability of the dietary intake assessment methods and any internal or external validation used in the study	Y	Y	Y	Agree, but move to 8 as in STROBE since this is where validity and reliability are mentioned in the guideline.	Y	Y	Y	Y	Y	Y	Y	Y	Y	Y		Y	15			1
				STROBE-nut 12.6 Report on the development of dietary assessment method23	Y	Y	N	Agree, but move to 8 as in STROBE since this is where validity and reliability are mentioned in the guideline.	Y	I am not sure what 12.6 means as worded	Y	Y	Y	Y	?	Y		Y			10	3		3
	Participants- results	13	(a) Report the numbers of individuals at each stage of the study—e.g., numbers potentially eligible, examined for eligibility, confirmed eligible, included in the study, completing follow-up, and analyzed	STROBE-nut 13 Report the number of individuals excluded based on dietary data e.g. missing or incomplete data or due to data considered invalid 24	Y	Y	Y	Y	Y	Y	Y	Y	Y	Y	Y	Y	Y	Y		Y	15			1
			(b) Give reasons for non-participation at each stage
			(c) Consider use of a flow diagram
	Descriptive data	14	(a) Give characteristics of study participants (e.g., demographic, clinical, social) and information on exposures and potential confounders	STROBE-nut 14 Give the distribution of the exposure variables25. Specify if total population or consumers only were used to obtain results.	Y	Y	Y	Y	Y	Y	Y and insert an new item	Y	Y	Y	Y	Y	Y	Y		Y	15			1
			(b) Indicate the number of participants with missing data for each variable of interest
			(c) Cohort study—Summarize follow-up time (e.g., average and total amount)
	Outcome data	15	Cohort study—Report numbers of outcome events or summary measures over time	STROBE-nut 15 Refer to STROBE-nut-14 if nutritional data is used as an outcome	Y		Y	Y	Y		N	Y	Y	Y	?	N	Y	Y			9	3		4
			Case-control study—Report numbers in each exposure category, or summary measures of exposure
			Cross-sectional study—Report numbers of outcome events or summary measures
	Main results	16	(a) Give unadjusted estimates and, if applicable, confounder-adjusted estimates and their precision (e.g., 95% confidence interval)	STROBE-nut 16 *Specify clearly if nutrient intakes are reported with or without inclusion of dietary supplements intake	Y	Y	Y	Y	Y	Y	N	Y	Y	Y	Y	Y	Y	Y			13	1		2
			Make clear which confounders were adjusted for and why they were included
			(b) Report category boundaries when continuous variables were categorized
			(c) If relevant, consider translating estimates of relative risk into absolute risk for a meaningful time period
	Other analyses	17	Report other analyses done—e.g., analyses of subgroups and interactions, and sensitivity analyses	STROBE-nut 17 * Report the influence of excluding mis-reporters and data imputation	Y	Y	Y	Y	Y	Y	Y	Y	Y	Y	Y	Y	Y	Y			14			2
	Discussion
	Key results	18	Summarize key results with reference to study objectives	-	Y															Y
	Limitation	19	Discuss limitations of the study, taking into account sources of potential bias or imprecision. Discuss both direction and magnitude of any potential bias	STROBE-nut 19 Describe the main limitations and strengths of dietary intake assessment methods and/or food composition data26 and the possible implications of the findings	Y	Y	Y	Y	Y	Y	Y	Y	Y	Y	Y	Y	Y	Y		Y	15			1
	Interpretation	20	Give a cautious overall interpretation of results considering objectives, limitations, multiplicity of analyses, results from similar studies, and other relevant evidence	STROBE-nut 20 Report nutritional significance of the findings and describe the results in relation to the uncertainties introduced by the dietary exposure	Y	Y	Y	Y	Y	Y	Y	Y	Y	Y	Y	Y	Y	Y			14			2
	Generalizability	21	Discuss the generalizability (external validity) of the study results	-	Y
	Other information
	Funding	22	Give the source of funding and the role of the funders for the present study and, if applicable, for the original study on which the present article is based	STROBE-nut 22.1 Report if food products or supplements were provided by companies or sponsors during the study	Y	Y	N	N	Y	Y	N	Y	Y	Y	Y	Y	Y	Y			11	3		2
	*Ethics			STROBE-nut 22.2 Describe the procedure for informed consent and document approval from ethical committee(s). *Specify whether questionnaires/data were anonymous, made anonymous or identifiable. *Report any ethical considerations with implications for nutritional epidemiology. Document what risks were anticipated, encountered and how (if any) these were addressed e.g. post-trial access to the inte…	Y	22.2 does not seem specific for STROBE-nut	Y	Agree, but is this not inherent to all studies, rather than just nut-epi? Should this be point 23 in general STROBE? Also, some of the points raised refer to trial data, not observational studies.	Y	Y	Y and N	Y	Y	Y	Y	Y	Y	Y		Y	13	1	1	1
				STROBE-nut 22.3 Report if participants received feedback with regard to their food intake, as food intake studies gather information about personal behaviours with potential health effects	Y	Why would 22.3 be important?	N	Regarding 22.3, very important but move to method section (e.g. 6.2 or 8.1)	Y	Y	N	N	Y	Y	Y	N	Y	Y			8	6		2
	*Supplementary material			STROBE-nut 22.4 If possible provide data collection tools such as the food frequency questionnaire, interview guide, food list or a description of food groups	Y	22.4: not sure whether journals are happy with this supplemental information. Often not open access (miss-use of questionnaires could be anticipated)	Y	Y	Y	Y	N	Y	Y	Y	Y	Y	Y	Y		Y	13	2		1

## Sheet: Delphi round II comments
Comments received during Delphi round II (open suggestions to items)
					Answers from respondents
Item	Item number	STROBE guidelines	Extension of STROBE for Nutrition Epidemiology (STROBE-nut)	Examples	Suggestions for changes or language #1	Suggestions for changes or language #2	Suggestions for changes or language #3	Suggestions for changes or language #4	Suggestions for changes or language #5	Suggestions for changes or language #6	Suggestions for changes or language #7	Suggestions for changes or language #8	Suggestions for changes or language #9	Suggestions for changes or language #10	Suggestions for changes or language #11	Suggestions for changes or language #12	Suggestions for changes or language #13	Suggestions for changes or language #14	Suggestions for changes or language #15	Suggestions for changes or language #16
Total
Title and abstract	1	(a) Indicate the study’s design with a commonly used term in the title or the abstract	STROBE-nut 1 State the dietary intake assessment method used0 and exposure1 in the abstract and if relevant also in the title2	0 incl. number of replicates if applicable 1: diet, food, nutrients or components 2: e.g. for methodological papers evaluating a dietary intake assessment method				In the abstract, state the exposure and the dietary intake assessment method used0 and, if relevant, also in the title2		Abstract, not title	STROBE-nut 1 State the dietary intake assessment method used0 and the dietary exposure1 in the abstract and if relevant also in the title2		Suggest this: ‘State the dietary exposure and/or dietary intake assessment method used in the abstract. For methodological papers evaluating a dietary assessment method, state assessment methods used.’	STROBE-nut 1 State the dietary intake assessment method used0 and the main exposure(s)1 in the abstract and, if relevant, also in the title2 0 include the number of replicates, if applicable 1: diet, food, nutrients or components 2: e.g. for methodological papers evaluating a dietary intake assessment method		Suggest start each sentence with “In the title or abstract” as appropriate so that it’s clear what has to be where.			STROBE-nut 1 State the dietary intake assessment method used0 and exposure1 in the abstract and if relevant also in the title2 0 incl. number of replicates if applicable 1: diet, food, nutrients, dietary patterns or components 2: e.g. for methodological papers evaluating a dietary intake assessment method add: or relevant dietary outcome1	The use of this word (exposure) is unclear, SECOND EXAMPLE IS UNCLEAR
		(b) Provide in the abstract an informative and balanced summary of what was done and what was found
Introduction
Background rationale	2	Explain the scientific background and rationale for the investigation being reported”	STROBE-nut 2 Explain the related scientific background and rationale for assessing dietary intake data			What does related mean? Not sure it is going to be very obvious STROBE-nut 2 Explain the related scientific background and rationale for assessing dietary intake data					The original STROBE item is sufficient.					I’m not quite sure what you mean by ‘rationale for assessing dietary intake data’. Do you mean that rationale for assessing intake rather than using nutritional status? Or do you mean the rationale for assessing diet/nutrition at all? Is this only focusing on dietary intake data? That’s rather a narrow definition of nutrition and the guidelines are supposed to be for nutritional epidemiology not …		Explain the scientific background and rationale for assessing dietary intake data for the investigation being reported.	Could we differentiate between advice for if nutrition is the primary purpose of the study or a secondary measure? I think the advice might be different depending on the main purpose – ie. how much detail is needed. I have noted study might not just be ‘intake’ could be a biomarker or other eg. anthropometry.
Objectives	3	“State specific objectives, including any pre-specified hypotheses	STROBE-nut 3 Each dietary component of interest should be clearly described using standardized terminology if applicable			What is meant here ? STROBE-nut 3 Each dietary component of interest should be clearly described using standardized terminology if applicable		Agree, but this is methods; Definition of exposure			The original STROBE item is sufficient. And the item mentioned here belongs under Variables STROBE-nut 7		Dietary factors might be stated here in general terms if there are many being investigated.			This is really difficult. If an FFQ is being used then it’s difficult to describe each component. Many dietary summaries are use eg using cluster or principal component analyses and they may be described by referring to standard references. Yes, people need to understand them but you could create very long papers by insisting on this.			Can you provide a reference for standardized terminology? If not this seems too vague, and we need to provide some guidance on this.	which standradized termionology?
Methods
Study design	4	Present key elements of study design early in the paper	-						Assume this means that the present STROBE guideline will be used, and that nothing needs to be added on top of this?										Surely this one is key for nutritional epi studies? Why is this blank? Perhaps authors could refer to validation studies of tools etc or other key elements for primary nutritional epi studies, eg. how has diet been assessed?	Give exmaple
Settings	5	Describe the setting, locations, and relevant dates, including periods of recruitment, exposure, follow-up, and data collection	STROBE-nut 5 *Report any habit, clinical condition, physiological factor, or environmental conditions that might affect the subject's dietary intake or nutritional requirements						Do these things all apply to ‘setting’? More relevant to ‘participants’? It is not clear what the * means – some sections have one or more, others have none.	This wording is far too inclusive	The description under Participants is sufficient and a new item is suggested STROBE-nut 5 Provide dates or time frames for the collection of dietary data in relation to the ascertainment of outcomes, the collection of biological samples and other data			STROBE-nut 5 *Report any habit, clinical condition, physiological factor, or environmental conditions that might affect the individual's dietary intake or nutritional requirements					Give some examples of what you want here eg. smoking and age	Describe the setting, locations, and relevant dates, including periods of recruitment, exposure, follow-up, and period of data collection
Participants	6	“a) Cohort study—Give the eligibility criteria, and the sources and methods of selection of participants. Describe methods of follow-up	STROBE-nut 6.1 Report relevant inclusion and exclusion criteria regarding the dietary habits of the target population								unclear what this means			STROBE-nut 6.1 Report relevant inclusion and exclusion criteria, and their relation to the dietary habits of the target population		6.1 is a bit difficult. Many studies don’t select on dietary habits, so to require a statement about this would be unnecessary for most studies. I suggest saying something like “If the target population has been selected according to particular dietary habits, specify the inclusion and exclusion criteria”		‘…dietary habits or other characteristics of …’	How does this vary from number 5?
		Case-control study—Give the eligibility criteria, and the sources and methods of case ascertainment and control selection. Give the rationale for the choice of cases and controls	STROBE-nut 6.2 Describe participant characteristics that could affect the accuracy of reporting3	3 e.g. age, gender, clinical conditions, anthropometrical data, education, women that cook etc.							STROBE-nut 6.2 Describe participant characteristics that could affect the accuracy of reporting (e.g. age, gender, education, clinical conditions and anthropometry) STROBE-nut 6.3 Describe participant characteristics that could affect their physiological status and nutritional needs (e.g. pregnancy, lactation, physical activity level)								State the length of time the recall represents from cases and controls (eg. past week, month, year). Were any efforts made to minimise recall bias.
Variables	7	Clearly define all outcomes, exposures, predictors, potential confounders, and effect modifiers. Give diagnostic criteria, if applicable	STROBE-nut 7.1 When food groups are used, give details and describe clearly using standardized terminology. State any classification system used	incl. species and variety/cultivar for primary food products		again what is this? STROBE-nut 7.1 When food groups are used, give details and describe clearly using standardized terminology. State any classification system used		STROBE-nut 7.0 Each dietary component of interest should be clearly described using standardized terminology if applicable			STROBE-nut 7.1 Define the type of dietary data (e.g., nutrients, food components, food groups or food patterns), irrespective whether they represent exposure, outcomes, predictors, potential confounders or effect modifiers.					If FFQs are used or diet diaries are coded into food groups then very long lists will be required.		Use of ‘motivate’ not clear. ‘Describe’?	Where can authors find this standardised terminology? Any references?
			STROBE-nut 7.2 Use the correct terminology and/or taxonomic description4 for the dietary variables under study if applicable				No Or could be merged with point 7.1		of interest’ or ‘being reported’ rather than ‘under study’		what does the correct terminology mean? Suggestion for another item STROBE-nut 7.2 Describe clearly how food groups are aggregated; give details of classification system, and use the correct taxonomy (if applicable)					This is OK for studies of very specific foods or nutrients but not for example for dietary quality and dietary patterns. This would make papers very long and tedious.
			STROBE-nut7.3 When calculating dietary patterns, describe the methodology to obtain the dietary patterns and features affecting the interpretation of the dietary pattern parameters						A lot of repetition of ‘dietary patterns’ here, not sure it is needed?		STROBE-nut7.3 Describe the methodology used to calculate dietary patterns, and specific methodological features influencing the formation and interpretation of dietary patterns
			STROBE-nut 7.4 Motivate the selection of dietary variables that may be potential confounders, or effect modifiers						‘Justify’ rather than ‘motivate’?	7.4 – not sure what “motivate” means here	STROBE-nut 7.5 Describe clearly measures of physical activity and anthropometry irrespective whether they represent exposure, outcomes, predictors, potential confounders or effect modifiers.		STROBE-nut 7.4 Suggest replacing ‘motivate’ with ‘explain’			This doesn’t make sense. Who is doing the motivating? Do you mean “Explain” instead of ‘Motivate”? If so then I’d agree. Though if diet is the exposure then there shouldn’t be dietary confounders.			I think motivate is not the correct word here, but I wasn’t sure what word was needed.
Data sources - measurements	8	For each variable of interest, give sources of data and details of methods of assessment (measurement).	STROBE-nut 8.1 Explain how/why the specific dietary intake assessment method(s) have been chosen, potentially among many others and *describe complementary methods used.		What is meant here? *describe complementary methods used.		Points under part 8 could be restructured to have more general recommendations about dietary intake assessment method(s) in point 8.1, details in point 8.2 and recommendation regarding to biomarkers in 8.3: STROBE-nut 8.1 Describe the dietary intake assessment method(s). Explain how/why the specific dietary intake assessment method(s) have been chosen, potentially among many others and *describe …	8.0 Explain how/why the specific dietary intake assessment method(s) have been chosen 8.1 describe complementary methods used. STROBE-nut DELETED A PART 8.1 Explain how/why the specific dietary intake assessment method(s) have been chosen, potentially among many others and *describe complementary methods used.	Remove the ‘potentially among many others’ – it isn’t really needed.	I am not sure meaning of STROBE-ME	STROBE-nut 8.1.1 Describe clearly the dietary assessment method(s) (e.g. how portion sizes were estimated, how manydays were recorded/recalled, and/or the number of food items and frequencies in questionnaires) STROBE-nut 8.1.2, Describe complementary assessment methods and how methods are combined20 if applicable							‘Motivate’ again not clear. ‘Describe’?	Ref footnote 5: I think that most of this should be in the main guidelines. This seems to be key. Eg. the source of nutrient information (food composition tables), portion size definition.
		Describe comparability of assessment methods if there is more than one group	STROBE-nut 8.2 *When using nutritional biomarkers, use the STROBE-ME in addition. Report whether the biomarkers used are recovery or concentration biomarkers.				STROBE-nut 8.2 Report on the setting of the dietary data collection; administration method, administration frequency; period of the year being covered by dietary intake assessment & inclusion of week and/or weekend days and special days/diets. Report also on non-dietary information collected as part of the dietary assessment	STROBE-nut 8.2 *When using nutritional biomarkers, additionally use the STROBE-ME.		Interviewer training details may be beyond scope for most papers.	STROBE-nut 8.2 *When using nutritional biomarkers, use the STROBE-ME in addition. Report whether the biomarkers used are recovery or concentration biomarkers.This is not helpful here. The whole concept of biomarkers needs to be addressed. SEE inserted item STROBE 8.6, And under Validity STROBE 8.10.3 STROBE-nut 8.2.2 Describe who reported the dietary intake data and the administration method (e.g…
			STROBE-nut 8.3 Describe the dietary intake assessment method(s) exhaustively5. Describe who reported the dietary intake data6 and the administration method used7. Report also on non-dietary information collected as part of the dietary assessment8	5 e.g. number of foods in questionnaire, food classification used, how portion sizes and dietary supplements were assessed, how recipes were dealt with, *was fortification recorded, etc 6 e.g. self-reported or proxy-reported 7 e.g. face-to-face interview, telephone interview, online questionnaire and recall period	5 e.g. number of foods in questionnaire, food classification used, how portion sizes and dietary supplements were assessed, how recipes were dealt with, *was fortification recorded, etc 6 e.g. self-reported or proxy-reported 7 e.g. face-to-face interview, telephone interview, online questionnaire and recall period These examples are very important to mention in the final table.		STROBE-nut 8.3 *When using nutritional biomarkers, use the STROBE-ME in addition.	5 e.g. number of foods in questionnaire, period of recall (also for questionnaires!) food classification used, how portion sizes and dietary supplements were assessed, how recipes were dealt with,*was fortification recorded, etc	Some of these aspects are covered in subsequent points (e.g. 8.4 covers administration). Check there is no repetition throughout the guidelines and that items are added to the most logical headers. Reporting all of these things may make papers quite lengthy, so must avoid repeating information.	8.3 seems redundant and if used should not include the idea of exhaustion	Describe the dietary intake assessment method(s) exhaustively5. overdoing it? STROBE-nut 8.3 Describe training of interviewers or participants and the background of the interviewers16 when applicable		For 8.3, suggest replacing ‘exhaustively’ with ‘in detail’			8.3 I suggest replacing “exhaustively” with “in detail”. Exhaustively means over long and papers often have a word limit			STROBE-nut 8.3 Describe the dietary intake assessment method(s) fully exhaustively5. Describe who reported the dietary intake data6 and the administration method used7. Report also on non-dietary information collected as part of the dietary assessment8 Ref footnote 5: I think that most of this should be in the main guidelines. This seems to be key. Eg. the source of nutrient information (food com…
			STROBE-nut 8.4 Report on the setting of the dietary data collection; administration frequency & time between repeated assessments if applicable; period of the year being covered by dietary intake assessment & inclusion of week and/or weekend days and special days/diets9	8 e.g. time & place of consumption 9 e.g. sick day, festivities, fasting							STROBE-nut 8.4 Describe the food-nutrient database (including year, version & reference) and how nutrient calculations were performed	12 e.g. the level of aggregation, handling of missing data and recipes/composite dishes, conversion of household measures to gram, etc.		STROBE-nut 8.4 Report on the setting of the dietary data collection; administration frequency & time between repeated assessments, if applicable; period of the year being covered by dietary intake assessment & inclusion of week and/or weekend days and consideration of special days/diets9						It is not possible for each nutrient except if few nutrienst are covered
			STROBE-nut 8.5 Describe10 and *motivate11 food composition data used if applicable	10 including year, version & reference if available 11 e.g. accuracy of analytical methods	STROBE-nut 8.5 Describe10 and *motivate11 food composition data (national, international) used or contaminants occurrence (food monitoring programs, total diet studies, etc.) if applicable	Not clear what is meant here. Why FCD are used? To estimate nutrients! Why a specific version of a table is used? Most recent or from the time when the questionnaire was developed? Example 11 does not help me. STROBE-nut 8.5 Describe10 and *motivate11 food composition data used if applicable	Points 8.5 and 8.6 could be merged into one.		‘Justify’ rather than ‘motivate’?		STROBE-nut 8.5 Describe10 and *motivate 11 food composition data used if applicable. Overdoing it?	[Comment: Adding “nutrient requirements” (or maybe dietary reference intakes etc) to 13 will indicate that the guidelines / recommendations can be either food or nutrient based]. e.g. food based dietary guidelines; nutrient requirements (or dietary reference intakes)		STROBE-nut 8.5 Describe10 and *consider the quality11 of the food composition data used, if applicable		8.5 I don’t understand this. Again ‘motivate’ is a strange word.			Motivate is probably not the correct word.
			STROBE-nut 8.6 Describe the procedure to link food consumption and food composition data12	12 e.g. the level of aggregation, handling of missing data and recipes/composite dishes, etc.							N, this item is uncler, also dietitian and not dietetician This is the preferred spelling by ICDA (the International Confederation of Dietetic Associations) STROBE-nut 8.6.1 When using nutritional biomarkers describe the biomarkers (e.g. in blood, tissue, urine) and their usefulness as dietary exposure markers STROBE-nut 8.6.2 Describe how and when samples were collected, handled and stored STROB…	STROBE-nut 8.6 Describe the procedure to link food consumption and food composition data12, describe computer software programme used				8.6 I suggest adding ‘where appropriate’ of ‘if applicable’. For example if the dietary intake is solely about fruit and vegetable consumption then this isn’t necessary
			STROBE-nut 8.7 Describe the dietary guidelines or recommendations if applicable13 and *the approach of evaluation against the dietary recommendations14	13 e.g. food based dietary guidelines 14 e.g. IOM cut-point method							N, Not typically included in nutritional epidemiology publications STROBE-nut 8.7.1 Describe clearly the methods used to collect anthropometrical and physical activity data, and when the collection was performed in relation to the dietary assessment			STROBE-nut 8.7 Describe the dietary guidelines or recommendations, if applicable13 and *the evaluation approach against the dietary recommendations14		8.7 Suggest reword as “Describe the dietary guidelines or recommendations if applicable13 and *the approach used to evaluate against the dietary recommendations14
			STROBE-nut 8.8 Describe pre- or post harmonization/standardization procedures for dietary intake assessment if applicable15	15 e.g. in multi-centric studies or when using pre-existing data; prompting in pre-standardization					In some instances it may be possible to refer to standardised procedures/methodologies rather than explaining in full?		N; Unclear; not really necessary to include in nutritional epidemiology checklist
			STROBE-nut 8.9 Describe training of interviewers or participants and the background of the interviewers16 when applicable. Describe quality control during data collection and management	16 e.g. dieticians			Point 8.9 could be restructured to have more general and more important recommendation in the beginning: STROBE-nut 8.9 Describe quality control during data collection and management. Describe training and background of the interviewers.				Validity/reliability of measurement and internal/ external validation STROBE-nut 8.10.1 Describe how and when the assessment methods have been pre-tested and validated, and in which population STROBE-nut 8.10.2 Report the validity measures of the examined dietary and physical activity variables as documented in previous validity study STROBE-nut 8.10.3 Report the reliability measures of examined …					8.9 Change “when applicable” to ‘if applicable”
Bias	9	Describe any efforts to address potential sources of bias	STROBE-nut 9 *Report how bias due to within-person variability, social desirable answers, changes in dietary habits, misreporting17, data imputation from other food composition tables,* estimate errors in recipes or amounts18 was handled.	17 incl. under- and over reporting 18 the variability between sizes of cups and spoons, etc.		Report how measurement error was handled. 1-Give the potential sources of error separately as examples or ask to describe the potential sources more specifically.2- Make more clear what type of information is expected here: validation/calibration etc. 3-The note that the association is expected to be an underestimate of the true association because of measurement error is not correct and should n…			‘socially desirable’		to within-person variability (Information difficult to obtain; what is intended? Day of the week? Season?) estimate errors in recipes or amounts18 ( How often is this information available/handled in nutritional epidemiology? new suggestion STROBE-nut 9 Report how any bias in dietary exposures was handled (e.g. misreporting, changes in habits, data imputation from other food composition tables)	STROBE-nut 9 *Report how bias due to within-person variability, social desirable answers, changes in dietary habits, misreporting17, data imputation from other food composition tables and other sources (e.g. food labels),* estimate errors in recipes or amounts18 was handled.	Change ‘estimate errors’ to ‘estimation errors’ Add the words ‘and/or’ before ‘estimation errors’.	STROBE-nut 9 *Report how bias due to within-person variability, socially desirable answers, changes in dietary habits, misreporting17, data imputation from other food composition tables,* and estimate errors in recipes or amounts18 was handled.		Again you need ‘where appropriate’ in here somewhere as this won’t apply to every study		‘socially’ instead of ‘social’.	What about addressing aspects of between person variation (as well as within person)? Eg. due to BMI, age etc. Could we give guidance on this? Eg. how best to do this…..
Study Size	10	Explain how the study size was arrived at	STROBE-nut 10 Consider any expected exclusion based on dietary information during data collection or data entry19. * Consider power for all dietary outcomes reported, number of repeated measurements, and statistical modelling if applicable.	19e.g. under and over reporting	STROBE-nut 10.2 Sample size calculation formulas (based on half-confidence interval of the arithmetic mean), stratification and stages that will affect the size and the subsequent estimates	1- rewording Consider any expected exclusion based on dietary information during data collection or data entry19. * Consider power for the main dietary outcomes reported, number of repeated measurements, and statistical modelling if applicable. 2- What exclusions were done? Or what exclusion rules were a priori defined? 3-What is meant by consider? Should they describe it?		Consider any expected exclusion based on dietary information during data collection or data entry19.			STROBE-nut 10 Report any exclusion based on dietary information during data collection or data entry19.					I’m not sure what you mean by ‘consider power’, Do you want power calculations? This could get complicated if required for many outcomes. It also applies if diet is used as an exposure. Maybe better to make it a bit more general and say something like “Report on the adequacy of the study in terms of its size and its statistical power to assess relationships”			The power maybe a requirement for primary nutritional epidemiology studies only.
Quantitative variables	11	Explain how quantitative variables were handled in the analyses. If applicable, describe which groupings were chosen, and why	STROBE-nut 11* Describe the retention, yield or conversion factors used		Explain how food data were handled in the analyses. If applicable, describe which groupings were chosen, and why STROBE-nut 11.2 Define the level of precision and mode of expression for all variables. Food: raw/cooked edible/non edible part; calculation and expression of age; precision for height and weight, and then BMI, BMR ratio for under- over-reporting; definition of Socio-Economic Status (S…			Agree, but better suited with 8.5 or 8.6			your item is Unclear; how is this relevant for nutritional epidemiology? Suggestion : STROBE-nut 11 Describe and motivate categorization of the dietary exposures (e.g., into quintiles) and the choice of reference category				Important, references to sources should be included.	I don’t understand this. Is this retention of participants in a longitudinal study? What ‘yield’ do you mean? I agree with ‘conversion factors’			This is not clear? Give more details such as BMI cut offs; need for standardisation if the distribution of nutrients are skewed; how non consumers of alcohol were dealt with etc.
					11b This part manly attains to explanatory factors STROBE-nut 11b.1* Describe how qualitative variables are coded: how many labels, how many classes (when quantities are split into intervals), with inclusion/exclusion (e.g. the extreme of the interval is included or not 0|-2 means that 2 is not includes 0|-|2 means that 0 and 2 are both included, etc.), Likert scales, etc. Multivariate analyses c…														a) comment on controlling for confounders – this is very important for nutritional epidemiology. Needs an extra comment adding. b) describe any sensitivity analyses undertaken to explore high/low consumers etc. c) comment on missing data – where did this occur? Eg. food composition tables, self-reported etc. How was this dealt with? Eg. bootstrapping?
Statistical methods	12	(a) Describe all statistical methods, including those used to control for confounding	STROBE-nut12.1 Describe complementary dietary intake assessment methods and how they are combined20 if applicable				This is already mentioned in the point 8.1	12.1: Describe how complementary dietary intake assessment methods were combined20 if applicable			your item belongs to STROBE-nut 8, SEE revised items STROBE-nut12.a Describe the method for energy adjustment, modelling21 and use of weighing factors22 if applicable (Explanation is needed. You may include the examples in the notes.) STROBE-nut12.b.1 Describe how zero-consumption of food groups, supplements or dietary components were dealt with STROBE-nut12.b.2 Describe if sensitivity analyses w…							‘weighting’ instead of ‘weighing’.
		(b) Describe any methods used to examine subgroups and interactions	STROBE-nut 12.2 Describe and justify the method for energy adjustments, modelling21 and use of weighing factors22 if applicable						‘Weighting factors’
		(c) Explain how missing data were addressed	STROBE-nut 12.3 Report corrections made based on results of a validity or calibration study					12.3: move to 8 as in STROBE								12.3 Again add ‘if appropriate’.
		(d) Cohort study—If applicable, explain how loss to follow-up was addressed	STROBE-nut 12.4 Describe how non-consumers of food groups, supplements or dietary components were dealt with												Where applicable, describe how non-consumers of food groups, dietary supplements and other specific foods were dealt with and the effect on outcome measures	12.4 I don’t understand this. Do you mean exclusions?
*Validity/reliability of measurement and internal/ external validation			STROBE-nut 12.5 Report on the validity and reliability of the dietary intake assessment methods and any internal or external validation used in the study		Rationale for STROBE-nut 12.5. Describing the sample selection is crucial because only random sampling enable using the probability (only random events has a probability to occur) and then confidence intervals and all statistical test (ANOVA, t-test, etc. etc.). It is very important that statistical aspects in selecting sample units (as first, random technique and sampling strategy) are well defi…	Related to 9; make clear what is expected where or combine the two.		Agree, but move to 8 as in STROBE since this is where validity and reliability are mentioned in the guideline.	‘development of the dietary assessment method’		This information (both items) belong under STROBE-nut 8, see the new STROBE-nut 8.10	Perhaps consider specifically requiring citation/reference for instrument on which current assessment is based. If there is none, this should be stated. If externally validated, then some comparison of the validation sample with current study sample is warranted.			Report on the development/origin of dietary assessment method, reported validity and reliability and any internal or external validation used in the study	Both these need to have a not-applicable option
			STROBE-nut 12.6 Report on the development of dietary assessment method23							I am not sure what 12.6 means as worded				STROBE-nut 12.6 Report on the development of the dietary assessment method23	Could be included in 12.5, with areference to a method-article. See above				Not clear what you want here?
Participants- results	13	(a) Report the numbers of individuals at each stage of the study—e.g., numbers potentially eligible, examined for eligibility, confirmed eligible, included in the study, completing follow-up, and analyzed	STROBE-nut 13 Report the number of individuals excluded based on dietary data e.g. missing or incomplete data or due to data considered invalid 24	24 e.g. implausible intakes, consideration of misreporting and criteria used to determine				24 e.g. implausible intakes, consideration of misreporting and criteria used to determine…incomplete example.	‘e.g. missing, incomplete or invalid24 data’ is a more concise phrase to use		STROBE-nut 13 Report the number of individuals excluded based on incomplete or invalid dietary data			STROBE-nut 13 Report the number of individuals excluded based on dietary data, e.g. missing or incomplete or due to data considered invalid 24
		(b) Give reasons for non-participation at each stage
		(c) Consider use of a flow diagram
Descriptive data	14	(a) Give characteristics of study participants (e.g., demographic, clinical, social) and information on exposures and potential confounders	STROBE-nut 14 Give the distribution of the exposure variables25. Specify if total population or consumers only were used to obtain results.	25 incl mean, median, range, and/or variance	a) Give characteristics of study participants (e.g., demographic, clinical, social, cultural, economic)			14 Give the distribution of the exposure variables25. Specify if total population or consumers only were used to obtain results and whether dietary supplement were included when describing nutrient intake. 25 incl mean, median, interquartile range, and/or variance			STROBE-nut 14.a Give the distribution of the exposure variables STROBE-nut 14.b Describe participant characteristics according to the exposure	STROBE-nut 14 Give the distribution of the exposure variables25. Report number of consumers, if applicable. Specify if total population or consumers only were used to obtain results. [Comment: Reporting the number (proportion) of consumers, where applicable, will help with the interpretation of food intake data]	Also should consider how skewed distributions should be presented – i.e., suggest presenting un-transformed or back-transformed values.		incl mean, median, range, centiles and/or variance	This may not be feasible for studies that have intake data on lots of variables.			Specify which characteristics are most important for primary nutritional epidemiology studies.
		(b) Indicate the number of participants with missing data for each variable of interest
		(c) Cohort study—Summarize follow-up time (e.g., average and total amount)
Outcome data	15	Cohort study—Report numbers of outcome events or summary measures over time	STROBE-nut 15 Refer to STROBE-nut-14 if nutritional data is used as an outcome								The original STROBE item is sufficient.				This is unclear. Any outcome should be reported, including effects on dietary and nutritional composition	I don’t understand this	Change to “ if nutritional data are used…”		If reporting follow up give mean and SD (95%CI) for change in nutrients as well as follow up data.
		Case-control study—Report numbers in each exposure category, or summary measures of exposure
		Cross-sectional study—Report numbers of outcome events or summary measures
Main results	16	(a) Give unadjusted estimates and, if applicable, confounder-adjusted estimates and their precision (e.g., 95% confidence interval)	STROBE-nut 16 *Specify clearly if nutrient intakes are reported with or without inclusion of dietary supplements intake		STROBE-nut 16 *Specify clearly if nutrient intakes are reported with or without inclusion of fortified foods and/or dietary supplements intake COMMENT FOR STROBE (a) Give unadjusted estimates and, if applicable, confounder-adjusted estimates and their precision (e.g., 95% confidence interval) For random studies only			STROBE-nut 16 *Specify whether nutrient intakes are reported with or without inclusion of dietary supplements intake	‘inclusion of intake from dietary supplements’		Already introduced in the Methods’ section	STROBE-nut 16 *Specify clearly if nutrient intakes are reported with or without inclusion of dietary supplements intake; when foods are reported, define local food names, where applicable		STROBE-nut 16 *Specify clearly if nutrient intakes are reported with or without inclusion of dietary supplement intake
		Make clear which confounders were adjusted for and why they were included
		(b) Report category boundaries when continuous variables were categorized
		(c) If relevant, consider translating estimates of relative risk into absolute risk for a meaningful time period
Other analyses	17	Report other analyses done—e.g., analyses of subgroups and interactions, and sensitivity analyses	STROBE-nut 17 * Report the influence of excluding mis-reporters and data imputation					STROBE-nut 17 * Report the influence of misreporters and data imputation									Report the influence of excluding mis-reporters and effects of using data imputation
Discussion
Key results	18	Summarize key results with reference to study objectives	-
Limitation	19	Discuss limitations of the study, taking into account sources of potential bias or imprecision. Discuss both direction and magnitude of any potential bias	STROBE-nut 19 Describe the main limitations and strengths of dietary intake assessment methods and/or food composition data26 and the possible implications of the findings	26 incl. discussion on misreporting if applicable									Might be worth stressing that discussing direction of potential bias is useful.			This should end “implications for the interpretation of the findings”
Interpretation	20	Give a cautious overall interpretation of results considering objectives, limitations, multiplicity of analyses, results from similar studies, and other relevant evidence	STROBE-nut 20 Report nutritional significance of the findings and describe the results in relation to the uncertainties introduced by the dietary exposure						Move the 26 to after ‘assessment methods’ as this note reflects dietary assessment rather than food composition		STROBE-nut 20 Describe and discuss the results in relation to the complexities of, and the uncertainties introduced by, the dietary exposures				Report dietary and nutritional significance …		Report nutritional significance of the findings and describe the results in relation to the uncertainties introduced by the dietary exposure and diet intake assessment method used		Note any potential mechanisms linking nutritional exposures/outcomes. Be cautious about using the word significance – obviously has important statistical meaning.
Generalizability	21	Discuss the generalizability (external validity) of the study results	-		STROBE-nut 21. If a random sample was selected inferential statistics can be applied to extend the results to the whole population.														Comment here regarding sample or method generalizability for nutrients of interest to the general population. ie. would weighting of results be needed?
Other information
Funding	22	Give the source of funding and the role of the funders for the present study and, if applicable, for the original study on which the present article is based	STROBE-nut 22.1 Report if food products or supplements were provided by companies or sponsors during the study				Could be mentioned in limitations	Sounds more like a trial than an observational study guideline.			The original STROBE item is sufficient.		Perhaps this is not the place for it, but authors need to report any relationship with a relevant company that might pose even the potential for conflict of interest.						Report if food companies sponsored the research.
*Ethics			STROBE-nut 22.2 Describe the procedure for informed consent and document approval from ethical committee(s). *Specify whether questionnaires/data were anonymous, made anonymous or identifiable. *Report any ethical considerations with implications for nutritional epidemiology. Document what risks were anticipated, encountered and how (if any) these were addressed e.g. post-trial access to the inte…			but is this not inherent to all studies, rather than just nut-epi? Should this be point 23 in general STROBE? Also, some of the points raised refer to trial data, not observational studies.		Agree, but is this not inherent to all studies, rather than just nut-epi? Should this be point 23 in general STROBE? Also, some of the points raised refer to trial data, not observational studies. Deleted the last sentence STROBE-nut 22.2 Describe the procedure for informed consent and document approval from ethical committee(s). *Specify whether questionnaires/data were anonymous, made anonymous…			STROBE-nut 22.2 Describe ethical considerations, the procedure to obtain informed consent from participants, and document approval from ethical committee(s).					Remember though that most nutritional epidemiology is not conducted in a trial context so all these issues won’t be relevant to all
			STROBE-nut 22.3 Report if participants received feedback with regard to their food intake, as food intake studies gather information about personal behaviours with potential health effects			Why would 22.3 be important?		Regarding 22.3, very important but move to method section (e.g. 6.2 or 8.1)				With regards to STROBE-nut 22.3: does this refer to individual results or group results? If e.g. dietary intake data was collected by single 24hr recall, individual results are meaningless. In large national studies (e.g. NHANES) is it feasible to report back dietary intake data to all study participants? One would assume that the reporting back of dietary intake data to study participants will b…				22.3. Why is this relevant? It is relevant if people are being followed-up but not for cross-sectional studies or at the end point of a trial.				This is not necessary but optional
*Supplementary material			STROBE-nut 22.4 If possible provide data collection tools such as the food frequency questionnaire, interview guide, food list or a description of food groups		STROBE-nut 22.4 If possible provide data collection tools such as the food frequency questionnaire, interview guide, food list or a description of food groups STROBE-nut 22.5 Software used for data handling and statistical analyses, procedures to evaluate data quality, database system descriptions	22.4: not sure whether journals are happy with this supplemental information. Often not open access (miss-use of questionnaires could be anticipated)								STROBE-nut 22.4 If possible, provide data collection tools such as the food frequency questionnaire, interview guide, food list or a description of food groups. This may often be included as online only supplementary material.	Include data collection tools such as the … (e.g. as supplementary information)	I think some examples of where this might not be possible would be helpful. Eg. Some journals won’t allow it, some questionnaires, may be copyrighted. Some may be too long. Some may be being used for later follow-up and are confidential so that participants don’t see them and work out their answers ahead of the interview.
					General remark from a purely statistical point of view. In my opinion, all the points you listed plus some others that I have indicated below should be reported. I would suggest that each study report a scheme (the present one can be used for this purpose) where these information are reported, maybe as supplementary material as it is quite extensive. In this way the problem of paper rejection in …	STROBE nut: An extension of the STROBE statement for nutritional epidemiology I don’t think “nutrition epidemiology” is the correct expression.					Better keep the letter-numbering of items since this is the format of the original STROBE item			General editing of the introduction, the strobe comments as well

## Sheet: Delphi round III answers
Delphi round III answers
			STROBE-nut items			Answers from respondents																									Agreement during Delphi round III
						no response indicates agreement
				STROBE guidelines	Extension of STROBE for Nutritional Epidemiology (STROBE-nut)	Include Y/N #1	Include Y/N #2	Include Y/N #3	Include Y/N #4	Include Y/N #5	Include Y/N #6	Include Y/N #7	Include Y/N #8	Include Y/N #9	Include Y/N #10	Include Y/N #11	Include Y/N #12 (group of 7)	Include Y/N #13	Include Y/N #14	Include Y/N #15 ( a group of 7)	Include Y/N #16	Include Y/N #17	Include Y/N #18	Include Y/N #19	Include Y/N #20	Include Y/N #21	Include Y/N #22 (group of 4)	Include Y/N #23	Include Y/N #24	Include Y/N #25	# OF Y and empty that indicates agreement	# OF N
		general comments																					I have read through the STROBE-nut2 suggestion and could say yes to all - I think this is a great "collection". One thing which may be of concern is that this may extent the method section in a paper - and with some journals having very limited words this may be challenging. I don't have further suggestions - good luck with finalizing.	I have no comments to add to the STROBE-nut checklist. It is excellent.	Thank you for the new draft. I find the suggested elements to consider as relevant and I have no further comments.	I do have a suggestion for section STROBE-nut 8.4 Cite and properly reference food composition data, version and source and explain the procedure to link them with food consumption data if applicable. Describe and justify additions, assumptions and conversion (e.g. bioactivity, nutrient retention or yield) factors and other other modifications.
		Title and abstract	1	(a) Indicate the study’s design with a commonly used term in the title or the abstract	STROBE-nut 1 State the dietary/nutritional assessment method used, outcome and exposure in the abstract and if relevant also in the title	Y	Y What is meant here; dietary outcome (of a survey) or disease outcome?	y	y	y	y	y	y		y	y	y	y	y	y	y	y					Y The additional indication to state exposure and outcome may be redundant.	Y STROBE-nut 1 State the dietary/nutritional assessment method, exposure and outcome used, outcome and exposure in the abstract and if relevant also in the title	y	y STROBE-nut 1 State the dietary/nutritional assessment method(s) used, outcome and exposure in the abstract and if relevant also in the title	42
				(b) Provide in the abstract an informative and balanced summary of what was done and what was found
		Objectives	3	“State specific objectives, including any pre-specified hypotheses							Include how the hypothesis related to the diet/nutrition-related exposure test the hypothesis
		Methods
		study desing	4																										Y? In general, the study design needs to be presented, but the words “early in the paper” could be deleted (may be not relevant for this round of comments?)
		Settings	5	Describe the setting, locations, and relevant dates, including periods of recruitment, exposure, follow-up, and data collection	STROBE-nut 5 Report characteristics of study settings that might affect the dietary intake or nutritional status of the participants	Y	Y Examples are needed to make clear what is meant here.	y Add at the end ‘if any’	y	Y although may be helpful to be more specific or give examples?	y	y	n		y May be originally cited characteristics could be add as an example: (e.g. habit, clinical condition, physiological factors, environmental conditions)	y	y	y	y	n We strongly believe that the original STROBE item is sufficient.	y	y					y	Y	y	y	41	1
		Participants	6	“a) Cohort study—Give the eligibility criteria, and the sources and methods of selection of participants. Describe methods of follow-up	STROBE-nut 6.1 If the study population has been selected according to particular dietary characteristics and nutritional status/needs, specify inclusion and exclusion criteria	Y	YExamples are needed to make clear what is meant here.	y		y	yes STROBE-nut 6.1 If the study population has been selected according to particular dietary characteristics or genetic characteristic that potentially interact with diet, and nutritional status/needs, specify inclusion and exclusion criteria	y	y		y	y	y Describe study population characteristics including any particular dietary characteristics and nutritional status/needs used, and specify inclusion and exclusion criteria	y	n I think this information is already contained in the corresponding STROBE guideline	change STROBE-nut 6.1 If the study population has been selected according to particular dietary characteristics; physiological or nutritional status; or nutritional needs, specify inclusion and exclusion criteria.	y	y					y Although it can be considered as covered through the requirement to describe the follow-up procedures, emphasis could be additionally given to an explicit description of repeated dietary measures (in prospective designs), if available.	Y STROBE-nut 6.1 Specify inclusion and exclusion criteria, if the study population has been selected according to particular dietary characteristics and nutritional status/needs,	y	y	41	1
				Case-control study—Give the eligibility criteria, and the sources and methods of case ascertainment and control selection. Give the rationale for the choice of cases and controls	STROBE-nut 6.2 Describe participant characteristics that could affect the bias in reporting and nutritional status or needs	I think this statement is a bit confusing and perhaps should be broken down.		y	y	Y – but this could be a really long list – can you specify or give examples?	y	y	y		y	y	y deleted needs or status	y	y	change STROBE-nut 6.2 Describe participant characteristics that could affect nutritional status or needs, or the bias in reporting.	Suggestion: It is desirable to post exact questions, definitions and/or questionnaires online or as supplementary material if they are too large to be included in Methods. (I later see this is included in #22)	y See suggestion to delete ‘the bias in’						y	y	y	42
		Variables	7	Clearly define all outcomes, exposures, predictors, potential confounders, and effect modifiers. Give diagnostic criteria, if applicable	STROBE-nut 7.1 Explain the selection of dietary and nutritional variables that may be potential confounders, or effect modifiers	mediators or effect modifiers Y	Y	y	y	y	When putting food or dietary components in quantiles, report the intake within each quantile In the systematic reviews on food and health outcomes we undertook for our National health and Medical Research Council during the last revision of our Australian Dietary Guidelines, we found that this data was NOT always reported	y	n		y	y	y	y	y	n Original STROBE item is sufficient.	y	y I think you should add something for nutrients as a main ‘exposure’, not just confounders or effect modifiers. STROBE-nut 7.1 Explain the rationale for selection of dietary and nutritional variables that may be potential confounders, or effect modifiersEg. the rationale for foods/nutrients selected. Eg. for dietary fibre why was AOAC or NSP fibre chosen, that sort of thing. Eg. the rationale fo…					Does the “selection of dietary and nutritional variables that may be potential confounders, or effect modifiers” also include a description of the rationale for this selection?	y	y	y	33	9
					STROBE-nut 7.2 If food groups are used, describe clearly how they are aggregated with details of the classification system. If specific foods are investigated, provide taxonomical descriptors	Y	Y	N I suggest deleting this as for a study with very large numbers of food groups this could become unwieldy	y	y		y	yes but no for If specific foods are investigated, provide taxonomical descriptors		y	y	y	y	y	y	y	STROBE-nut 7.2 If food groups are used, describe clearly how foods are aggregated with details of the classification system. If specific foods are investigated, provide taxonomical descriptors (eg. ?)						y STROBE-nut 7.2 Describe clearly how food groups are aggregated with details of the classification system. If specific foods are investigated, provide taxonomical descriptors	y I think that it is important to understand what are the important details to make the reporting clear e.g. it may totally different case, if two studies have used different versions of a food classification system (ESFA´s FoodEx1 and FoodEx2 as an example). Similarly, later in the column, if different versions of a food composition database or different dietary software systems are used. In cas…	y Define each of the food groups used clearly	41	1
					STROBE-nut7.3 When calculating dietary patterns, describe the specific methodological features/decisions to obtain them and their nutritional properties	Y	Y WHAT ARE NUTRITIONAL PROPERTIES	y	y	y	In enough detail to allow replication	y	y	to obtain them and their nutritional properties It is not clear at all what is meant here	y	y	y	y	y When calculating dietary patterns, describe the specific methodological features/decisions to obtain them, their limitations, statistical and nutritional properties Use of dietary patterns can have important limitations: Methods of calculation often ignore issues with measurement error which generates complex correlation structures amongst the dietary components that make up the dietary pattern…	y	y	STROBE-nut7.3 When calculating dietary patterns, describe the specific methodological features/decisions to obtain them and their nutritional properties; and the methods used to generate the patterns							y	y	42
		Data sources - measurements	8	For each variable of interest, give sources of data and details of methods of assessment (measurement).	STROBE-nut 8.1 Explain why the specific dietary assessment method(s) have been chosen. Explain harmonization or standardization procedures if applicable	Y	Y	y	y	y	Or other paractical issues such as cost , time, administration method, subject burden	y	y		y Sequence of points 8.1 – 8.3 could be changed to 8.1, 8.3, 8.2 – first explanation and describing of dietary method then using of biomarkers	y	y	y	y	change STROBE-nut 8.1 Explain harmonization/standardization procedures if applicable	y	y					y		y	y	42
				Describe comparability of assessment methods if there is more than one group	STROBE-nut 8.2 When using nutritional biomarkers, additionally use the STROBE-ME. Report the type of biomarkers used and usefulness as dietary exposure markers	Y	Y	y	y	y	y	y	y		y	y	y	y	y	y	y	y					y	Y but keep 8.2 with 8.6	y Y? (I am not familiar with the STROBE-ME)	y	42
					STROBE-nut 8.3 Describe the dietary assessment method(s) and how it was developed. Describe settings, the person providing the dietary data, the administration method (incl. timing and frequency), training and quality control procedures used.	This was covered under ‘participants’, THEN ADDED STROBE-nut 8.3 Describe the dietary assessment method(s) and how it was developed. Describe settings, the person providing the dietary data, the administration method (incl. timing and frequency), training and quality control procedures used, number of assessors/interviewers	Y	y	y	y	Comparability of the population in te validation study to the current population Psychometric properties of questionnaires?	y	y		y	y	y	y	y	change -nut 8.3 Describe the dietary assessment method(s) (e.g. portion size estimation; number of days recalled/recorded; number of items and frequencies in FFQ) and if relevant how it was developed. Describe settings, the person providing the dietary data, the administration method (incl. timing and frequency), and training and quality control procedures, if applicable.	y	y					y	STROBE-nut 8.3 Describe the dietary assessment method(s) and how it was developed. Describe settings, the person providing/obtaining the dietary data, the administration method (incl. timing and frequency), training and quality control procedures used.	Describe the dietary assessment method(s) (name and version number/year of update, name of provider/reference) and how it was developed. Describe settings, the person providing the dietary data, the administration method (incl. timing and frequency), training and quality control procedures used. Y	y STROBE-nut 8.3 Describe the dietary assessment method(s) and how it was developed. Describe settings, the person providing the dietary data, the administration method (incl. timing and frequency, mode), training and quality control procedures used.	42
					STROBE-nut 8.4 Describe and justify food composition data and source and explain the procedure to link it with food consumption data if applicable. Describe conversion (e.g. bioactivity, nutrient retention or yield) factors used	Y	Y		y	y	Decribe modifications made (eg addition of manufacturer level food composition data	y	y		y	y	y	y	y	change STROBE-nut 8.4 Describe and justify food composition data, including the source. Explain the procedure (i.e., nutrient intake calculations) linking the food composition data with consumption data if applicable. Describe conversion (e.g. bioactivity, nutrient retention or yield) factors used.	y	y				STROBE-nut 8.4 Cite and properly reference food composition data, version and source and explain the procedure to link them with food consumption data if applicable. Describe and justify additions, assumptions and conversion (e.g. bioactivity, nutrient retention or yield) factors and other other modifications.	y		STROBE-nut 8.4 Describe and justify food composition data (e.g. name of the database, version number, database provider/reference) and source and explain the procedure to link it with food consumption data if applicable. If food composition analysed specifically for the study, describe sampling and analytical methods used, references. Describe conversion (e.g. bioactivity, nutrient retention or y…	y	42
					STROBE-nut 8.5 Describe the dietary guidelines or recommendations if applicable and the evaluation approach against the dietary recommendations	evaluation approach against the dietary recommendations This is not relevant to all papers, so I suggest making it clear it is an option e.g. by saying ‘if relevant’	Y	y	y	y	y	y	y	Do you mean also comparison with nutrient requirements? This would require a specific item	y	y	y STROBE-nut 8.5 Describe the dietary guidelines or nutrition recommendations if applicable and the evaluation approach against the dietary recommendations	y	y	change STROBE-nut 8.5 Describe the requirements/ dietary guidelines/ recommendations and the evaluation approach, if applicable.	y	y					y	8.5 more suitable in statistics section	y	y	39	3
					STROBE-nut 8.6 Describe the methods used to collect non-dietary data (e.g. nutritional status and needs) and when the collection was performed in relation to dietary assessment.	Y	Y Describe the methods used to collect non-dietary data (e.g. nutritional status and needs) and at what point in time the collection was performed in relation to dietary assessment.	y Suggest put ‘any’ before ‘non-dietary data’ as not all studies will have this	y	Y? although the examples may be confusing – perhaps specify and emphasise timing of data collection, samples for biomarkers etc	Y ( including nutritional supplements)	y	y	I suppose you mean “physiological status”? I would delete “needs”since needs are never assessed at individual level	y Example could be skipped or extend also for e.g. anthropometrical measurements, physical activity info etc.	y	y but need is unclear	y	y	y	y	STROBE-nut 8.6 Describe the methods used to collect non-dietary nutrition related data (e.g. nutritional status and needs) and when the collection was performed in relation to dietary assessment.					y	keep 8.2 with 8.6	y STROBE-nut 8.6 Describe the methods used to collect non-dietary data (e.g. nutritional status and needs) and when the collection was performed in relation to dietary assessment.Y	y	42
					STROBE-nut 8.7 Report on the validity and reliability of the dietary / nutritional assessment methods and any internal or external validation or attenuation coefficients used in the study, if applicable	Y	Y Explanation or examples needed.I think this information is always needed/applicable.	y	y	y	yes see the comment above	y	y		y	y	y	y	y	y	y	y STROBE-nut 8.7 Report on the validity and reliability of the dietary / nutritional assessment methods and any internal or external validation or attenuation coefficients used in the study, if applicable. Referencing appropriate publications if possible. It is not enough to state that the tool was ‘validated’.					y Point 8.7 combines two important issues: (a) Methods’ specifications (i.e. relative validity and reliability) and (b) the application of attenuation factors in the analysis. Issue (a) may be better placed under point 8.3. STROBE-nut 8.7 Report on the relative validity and reliability of the dietary / nutritional assessment methods and any internal or external validation or attenuation coefficie…	y	y	y	41	1
		Bias	9	Describe any efforts to address potential sources of bias	STROBE-nut 9 Report how bias in dietary/nutritional assessment was addressed (i.e. misreporting, changes in habits, data imputation from other sources)	Y AND ADDED recall, differential or non-differential by outcome)	Not clear what this means.	Y I find this one difficult. It’s impossible to assess ‘misreporting’ except when it is extreme. Should it say ‘dealing with outliers’ instead of mis-reporting	y	y	Y Represents “usual” intake or not	y	y		y	y	y	y	y Measurement error is a well-recognised source of bias Report how bias in dietary/nutritional assessment was addressed (i.e. misreporting, measurement error, changes in habits, data imputation from other sources)	y	y	y					y		y	y	41	1
		Study Size	10	Explain how the study size was arrived at	STROBE-nut 10 Consider anticipated exclusions during data collection or handling, all dietary outcomes reported, number of repeated measurements, and statistical modelling, if applicable	statistical modelling Not sure how this is relevant in this point		y	y	y	y Outliers versus implausible	y	y		y	y	y	y	y Consider anticipated exclusions during data collection or handling, all dietary outcomes reported, number of repeated measurements, study design, and planned statistical modelling, if applicable These are aspects of study design, therefore it should be “planned statistical modelling” at this stage.	n Original STROBE item is sufficient.	y	n Not sure this is nutrition specific					y	y	y	y	32	10
		Quantitative variables	11	Explain how quantitative variables were handled in the analyses. If applicable, describe which groupings were chosen, and why	STROBE-nut 11 Explain categorisation of dietary/nutritional data (e.g. use of quintiles & handling of non-consumers) and the choice of reference category used, if applicable			y	y	y	y	y	y		y	y	y	y	y	y	y	n This is not nutrition specific. However, you could add instead: Explain how nutrients were calculated from FFQs.					y	y	y	y	41	1
		Statistical methods	12	(a) Describe all statistical methods, including those used to control for confounding	STROBE-nut12.1 Describe statistical methods used to combine dietary/nutritional data (i.e. food consumption with composition data)	Y	N To my opinion the linking of consumption to composition is not statistics and already mentioned in 8.4.	y	y This is not clear to me	y	y	y	n		y	y Method used to calaculate the missreporting	y	y	y	change STROBE-nut12.1 Describe statistical methods used to combine dietary or nutritional data, if applicable (e.g. combining 24-h data with FFQ).	y	y Not sure that the word ‘combine’ is clear. Combining food consumption with composition is not a statistical approach is it? I strongly suggest that you ask a statistician who is experienced in analysing nutritional epidemiology data to look at this. Maybe you already have? If you haven’t, I could suggest Darren Greenwood – who is excellent, helpful – and quick! d.c.greenwood@leeds.ac.uk					y	12.1: Agree, but with 8.	y Should the basic “dietary intake estimation” be presented separately and not under “statistical methods”. In the most simple case, it is only a multiplication of food consumed (grams) and composition (unit/100g). To call this “statistical methods” sounds a bit fancy and makes me wonder, whether the place of this information is correct. If the method describing the calculation of e.g. “usual int…	y	38	4
				(b) Describe any methods used to examine subgroups and interactions	STROBE-nut 12.2 Describe and justify the method for energy adjustments, intake modelling and use of weighting factors if applicable	Y	Y but explain or example	y		y	y	y	y		y	y	y	y	y as above Describe and justify the method for energy adjustments, intake modelling, handling measurement error and use of weighting factors if applicable	y	y	y					y		y	y	42
				(c) Explain how missing data were addressed	STROBE-nut 12.3 Report corrections made based on results of a validity or calibration study	Y Statistical modelling and methods for generating dietary patterns	Y	y Add ‘any’ before ‘corrections’		y	y	y	y		y	y	y STROBE-nut 12.3 Report corrections made based on results of a validity or calibration study regarding dietary assessment (?)	y	y	y	y	y					y	12.3: agree, but only if this is the main topic of the paper, i.e. development of the instrument. If the instrument has been developed before, this point should be mentioned in point 8 (+ref to existing papers if available)	y STROBE-nut 12.3 Report any corrections made based on results of a validity or calibration study	y and add STROBE-nut 12.3 Describe and justify the method for calculating usual food and nutrient intakes of the population if applicable	42
				(d) Cohort study—If applicable, explain how loss to follow-up was addressed																add STROBE-nut 12.4 Describe the statistical methods used to construct dietary patterns, and statistical features that potentially influence their nutritional properties.
		Participants- results	13	(a) Report the numbers of individuals at each stage of the study—e.g., numbers potentially eligible, examined for eligibility, confirmed eligible, included in the study, completing follow-up, and analyzed	STROBE-nut 13 Report the number of individuals excluded based on missing, incomplete or implausible dietary/nutritional data	Y	Y	y	y	y	y		y		y	% OF No reponders % OF ENERGY missreporting.(under/over) Method used to calaculate the missreporting	y	y	y	y	y	y STROBE-nut 13 Report the number of individuals excluded based on missing, incomplete or implausible dietary/nutritional data; reporting the cut-offs or rationale used for exclusion. Ie. not just the numbers					y But there may be an overlap with point 10 above.	y	These to be applied in addition to the issues mentioned in the STROBE column, correct?	y	42
				(b) Give reasons for non-participation at each stage
				(c) Consider use of a flow diagram
		Descriptive data	14	(a) Give characteristics of study participants (e.g., demographic, clinical, social) and information on exposures and potential confounders	STROBE-nut 14 Give the distribution of the exposure variables. Specify if total population or consumers only were used to obtain results	N	Y	y	y	y	y	y	y	n	y	y	y	y	y	change STROBE-nut 14 Give the distribution of the exposure variables, and the participant characteristics according to the dietary exposures if applicable. Specify if total population or consumers only were used.	Suggestion: Would preface second sentence: “If appropriate,…….” (For many variables everyone is a consumer.) Also, for “b”, this may be too much detail when there are many variables. An alternative would be to give the range of missingness for variables, or key variables.	y STROBE-nut 14 Give the distribution of the nutrition related exposure variables. Specify if total population or consumers only were used to obtain results b) particularly for infrequently consumed foods or alcohol state numbers of consumers/non-consumers.					y	y	STROBE-nut 14 Give the distribution of the exposure variables. Specify if food consumption of total population or consumers only were used to obtain results	y	39	3
				(b) Indicate the number of participants with missing data for each variable of interest
				(c) Cohort study—Summarize follow-up time (e.g., average and total amount)
		Outcome data	15	Cohort study—Report numbers of outcome events or summary measures over time																		"Note whether repeated measures of diet were taken over the course of the cohort study; and which was used in the analysis. Case-control study – note whether participants were aware of the hypothesis being tested (i.e. were they blind to the study aim or not) when asked to recall their diet? " y					Y		y	y	40	2
				Case-control study—Report numbers in each exposure category, or summary measures of exposure
				Cross-sectional study—Report numbers of outcome events or summary measures
		Main results	16	(a) Give unadjusted estimates and, if applicable, confounder-adjusted estimates and their precision (e.g., 95% confidence interval)	STROBE-nut 16 Specify if nutrient intakes are reported with or without inclusion of dietary supplement intake, if applicable	Y In the case of supplements, specify dosage and frequency.	Y	y	y (define dietary supplement)	y	y Outliers versus implausible Outliers versus implausible	y	y		y	y Specify total Energy with or without alcohol intake	y	y	y	y	y	y					y	y	y	y	42
				Make clear which confounders were adjusted for and why they were included
				(b) Report category boundaries when continuous variables were categorized
				(c) If relevant, consider translating estimates of relative risk into absolute risk for a meaningful time period
		Other analyses	17	Report other analyses done—e.g., analyses of subgroups and interactions, and sensitivity analyses	STROBE-nut 17 Report the influence of data imputation and excluding misreporters	Y	Y	y Suggest replace ‘misreporters’ with ‘outliers’	y	y	y	Y Report the influence of data imputation and of excluding misreporters	y		y	y	y	y	y	change STROBE-nut 17 Report any sensitivity analysis (eg. exclusion of mis-reporters) and data imputation if applicable.	y For the Strobe-nut extension, something like “Consider reporting…” would be important to include. Many times there are clear and reasonable reasons for exclusions of outlying values and it doesn’t make sense to redo the analyses including these. A more serious issue is post hoc exclusions based on examination of outcomes.	STROBE-nut 17 Report the influence of food/nutrient data imputation and excluding misreporters Importantly report ICC (intra-class correlation coefficient) when analysing validation studies. This is often not done and would be of real use.					y	y	STROBE-nut 17 Report the influence of data imputation and excluding misreporters, if applicable	y	42
		Discussion
		Key results	18	Summarize key results with reference to study objectives	-
		Limitation	19	Discuss limitations of the study, taking into account sources of potential bias or imprecision. Discuss both direction and magnitude of any potential bias	STROBE-nut 19 Describe the main limitations of the data sources and assessment methods used and implications for the interpretation of the findings	Y	Y	y	y	y	y	y	y		y	y	y	y	y	y	y	n This does not seem to be nutrition specific.					y	y	y	y	41	1
		Interpretation	20	Give a cautious overall interpretation of results considering objectives, limitations, multiplicity of analyses, results from similar studies, and other relevant evidence	STROBE-nut 20 Report nutritional importance/relevance of the findings	Y Report nutritional importance/relevance of the findings to policy and practice	Not clear what this means. Not related to dietary assessment.	y	y	?Y not sure that this is clear – could you specify that the data should be put in context – eg whether representative etc? (although this may be covered under #21)	y And the limitations of the study	Y Report nutritional and health importance/relevance of the findings	n			y	y	y	y	change STROBE-nut 20 Report the relevance of findings, and discuss the results in relation to dietary complexities, and the uncertainties introduced by the dietary exposure assessment.	y	y STROBE-nut 20 Report nutritional importance/relevance of the findings and potential implications for nutrition policy.					y	y	y		41	1
		Generalizability	21	Discuss the generalizability (external validity) of the study results	-			y	y																						42
		Other information
		Funding	22	Give the source of funding and the role of the funders for the present study and, if applicable, for the original study on which the present article is based							Need to report funders – esp of interest is when support by industry it should be disclosed																				42
		*Ethics			STROBE-nut 22.1 Describe the procedure for consent and study approval from ethics committee(s)	Y	Why specific for nut?	y	y	?Y although not just for dietary studies?	y	y	y		y	y	y	Seems like this should be more general for all studies, not a part of STROBE-nut.	y	y	Suggestion: in 22.1, it is not clear to me what is meant by “procedure for study approval”. I think the detail provided should reflect the degree of risk. For minimal risk studies, I think it is enough to note the approval by an ethics committee without getting into details, but for more than minimal risk, more detail would be appropriate.	n Although important not nutrition specific.					y	y	y	y	39	3
		*Supplementary material			STROBE-nut 22.2 If possible provide data collection tools such as the food frequency questionnaire, interview guide, food list or a description of food groups and data as online material or explain how they can be accessed	Y	Not sure, what about non-English qáires etc.?	y	y	y	n This may not be possible if issues of copyright but codl provide a sample page or questions	y	y		y	y For FFQ add the list of standard servings used to calculate the grams or ml consumed. If Different for children and adults, women and men	y	y	y	y		y					y	y	y	y	40	2

## Sheet: Final agreement rate
	Final agreement rate
	Agreement rate for final set of items after Delphi III
	STROBE-nut items	% agreement	comments
	item1	100
	item 5	97.6	Item kept after clarification with group authors (suggested rewording not omitting of answers)
	item 6	97.6	2 items merged after third face to face meeting
	item 7.1	100
	item 7.2	97.6
	item 8.1	100
	item8.2	100
	item 8.3	100
	item 8.4	100
	item 8.5	92.8
	item 8.6	100	2 items merged after third face to face meeting
	item 9	97.6
	item 11	97.6
	item 12.1	90.47
	item 12.2	100
	item 12.3	100
	item 13	100
	item 14	92.8
	item 16	100
	item 17	92.8
	item 19	97.6
	item 20	92.8
	item 22.1	88
	item 22.2	95.2
	Average	97.1029
	standard deviation	3.60161
